# Supplementary material for: Do political connections facilitate or inhibit firms’ digital transformation? Evidence from China’s A-share private listed companies
Source: PLoS One. 2024 May 7;19(5):e0302586. doi: 10.1371/journal.pone.0302586 (PMC11075905; doi:10.1371/journal.pone.0302586)
Supplement: S1 Data — (XLSX) [file pone.0302586.s002.xlsx]

## Sheet: Sheet1
Stkcd	year	Indcode1	Indcode2	State	Age	Age2	Asset	Liqasset	Nonliqasset	Debt	SBorrow	Receivables	LBorrow	Payables	FanFee	Liqdebt	Nonliqdebt	Sloan	Lloan	Tloan	Ploan	Gloan	Cloan	Mloan	Income	Growth	Main_bus_income	Cost	interest	Profit	Totprofit	Netprofit	Undistributed_profit	Ocash	Icash	Netcash	Fcash	Money_fund	ROA	Top10	Exogfund	PE1	PE2	PETTM	PS1	PS2	PSTTM	PCF1	PCF2
2	2008	K	K70	0	17	24	1.19237e+07	1.13456e+07	578021	8.0418e+06	460197	1.2896e+06	917412	92277.5	65725.3	6.45537e+06	1.58643e+06	236436432	196053536	473640352	33632412	99063784	196521136	61394928	4.09918e+06	0.153833	4.07424e+06	3.48557e+06		636479	632229	463987	475104	-3415.18	-284414	293178	586634	1.99783e+06	0.063866	0.2201	0.0491992	33.0838	59.295	32.3203	4.95188	6.87154	4.65247
2	2009	K	K70	0	18	25	1.37609e+07	1.30323e+07	728528	9.22e+06	118826	1.63e+06	1.75028e+06	71319.2	57368	6.80583e+06	2.41418e+06	281774624	310037696	642711680	52272388	148476608	298656352	72604328	4.8881e+06	0.192459	4.8645e+06	4.11224e+06		868508	861743	643001	880840	925335	-419066	202449	-302866	2.30019e+06	0.071309	0.2291	-0.0220092	19.6213	25.6151	19.0195	2.22094	2.78775	2.12932		6.17702
2	2010	K	K70	0	19	26	2.15638e+07	2.05521e+07	1.01168e+06	1.61051e+07	147800	1.69238e+06	2.47905e+06	159402	50422.8	1.29651e+07	3.14006e+06	304525248	361555040	728766080	59853136	162743184	358049344	79639696	5.07139e+06	0.0374959	5.04615e+06	3.95818e+06		1.18949e+06	1.19408e+06	883961	1.34703e+06	223726	-219166	1.30942e+06	1.30245e+06	3.78169e+06	0.070389	0.2277	0.0604001	16.2448	22.2063	15.5498	2.13691	3.47951	2.16613	11.2883
2	2011	K	K70	0	20	27	2.96208e+07	2.82647e+07	1.35618e+06	2.28376e+07	172445	2.97458e+06	2.0972e+06	151481	50981.3	2.00724e+07	2.76517e+06	446531200	464317504	1020928256	93020736	222273600	514919328	110962024	7.17827e+06	0.415447	7.12198e+06	5.67164e+06		1.57632e+06	1.58059e+06	1.15996e+06	1.89346e+06	338942	-565257	-148282	80685.8	3.42395e+06	0.063521	0.2315	0.00272395	10.8091	20.0738	10.792	1.88407	2.99703	1.86694	42.7079
2	2012	K	K70	0	21	28	3.78802e+07	3.62774e+07	1.60279e+06	2.96663e+07	993240	4.4861e+06	3.60361e+06	188655	76475.7	2.59834e+07	3.68299e+06	537206272	534742176	1202051840	109703208	256537616	597479936	135106128	1.03116e+07	0.436505	1.02439e+07	8.30232e+06	0	2.1013e+06	2.10702e+06	1.56626e+06	2.66881e+06	372596	-245345	1.75061e+06	1.62855e+06	5.22915e+06	0.064676	0.2344	0.0429922	7.84857	14.8706	7.6247	1.26828	2.19991	1.22765	26.8601	17.7796
2	2013	K	K70	0	22	29	4.79205e+07	4.42047e+07	3.71587e+06	3.73766e+07	510251	6.39585e+06	3.66831e+06	307897	89171.5	3.28922e+07	4.48441e+06	594847616	612270144	1342883072	123436056	273348704	657770240	146161856	1.35419e+07	0.313263	1.34259e+07	1.12162e+07	0	2.42613e+06	2.4291e+06	1.82975e+06	3.67069e+06	192387	-795442	-811607	-205765	4.43654e+06	0.058383	0.223	-0.00429387	7.5615	16.5467	7.43858	1.14854	2.11488	1.10923	31.7858
2	2014	K	K70	0	23	30	5.08409e+07	4.64806e+07	4.36031e+06	3.92515e+07	238307	6.70472e+06	3.45367e+06	189407	64084	3.45654e+07	4.68611e+06	636800384	684623040	1483225088	137550960	280073184	729183360	151573264	1.46388e+07	0.0810022	1.45518e+07	1.25579e+07	0	2.49794e+06	2.52524e+06	1.92875e+06	4.19928e+06	4.17248e+06	-348737	1.86492e+06	-1.96173e+06	6.27153e+06	0.05239	0.3788	-0.0385856	4.87011	13.5979	4.91065	0.658041	2.34572	0.680673	46.3187
2	2015	K	K70	0	24	31	6.11296e+07	5.47024e+07	6.42712e+06	4.74986e+07	190009	9.14465e+06	3.38286e+06	251065	47773.6	4.20062e+07	5.49241e+06	711896192	844349632	1761345024	173924080	334243744	794108736	201101840	1.95549e+07	0.335828	1.93183e+07	1.65988e+07	0	3.31228e+06	3.38026e+06	2.59494e+06	5.25979e+06	4.17248e+06	-348737	1.86492e+06	-510391	5.31804e+06	0.061106	0.5536	-0.00834933	7.91482	42.03	8.2263	1.04283	4.29085	1.04714	3.65867
2	2016	K	K70	0	25	32	8.30674e+07	7.21295e+07	1.09379e+07	6.68998e+07	1.65766e+06	1.38048e+07	5.64061e+06	207526	159207	5.79998e+07	8.89992e+06	765073408	951702272	1921058432	204595616	382791264	863219328	218264496	2.40477e+07	0.229754	2.38401e+07	2.06467e+07		3.90238e+06	3.92536e+06	2.83503e+06	6.12003e+06	3.95661e+06	-4.33891e+06	2.77424e+06	3.12967e+06	8.70321e+06	0.05559	0.574	0.0376762	11.133	19.191	10.429	1.47735	1.85102	1.23985	18.0041	5.04051
2	2017	K	K70	0	26	33	1.16535e+08	1.01755e+08	1.47794e+07	9.78673e+07	1.61089e+06	1.73439e+07	9.6029e+06	143273	207526	8.47355e+07	1.31318e+07	936680704	1110879232	2290539776	258519616	458527424	1062789632	245763488	2.42897e+07	0.0100628	2.4014e+07	1.98324e+07		5.08129e+06	5.1142e+06	3.72084e+06	7.71719e+06	8.23228e+06	-5.16132e+06	8.4836e+06	5.52649e+06	1.74121e+07	0.052805	0.6853	0.0474236	8.01353	51.2062	8.05349	0.944729	3.05534	0.929356	5.74193
2	2018	K	K70	0	27	34	1.52858e+08	1.55764e+07	2.35621e+07	1.29296e+08	1.01019e+06		1.20929e+07	158618	599857	1.29507e+08	2.33508e+07	1017387968	1280882176	2613703680	309862048	508108896	1158460544	291788032	2.97679e+07	0.225537	2.94417e+07	2.37052e+07		6.74986e+06	6.74602e+06	4.92723e+06	9.17249e+06	4.56868e+06	-2.86267e+06	-3.33382e+06	4.47976e+06	1.88417e+07	0.053306	0.717	0.0293067	9.87663	51.6292	9.70185	1.51296	2.98042	1.4404	4.46405
2	2019	K	K70	0	28	35	1.72993e+08	1.43899e+08	2.9094e+07	1.45935e+08	1.53652e+06	2.67281e+07	1.1432e+07	198808	573594	1.27261e+08	1.8674e+07	1051350208	1396499200	2806573312	387878912	520647392	1374271360	358934528	3.67894e+07	0.00139219	3.65354e+07	2.96187e+07		7.66131e+06	7.65393e+06	5.51316e+06	9.5352e+06	4.56868e+06	-2.86267e+06	-1.59295e+06	-3.33382e+06	1.66195e+07	0.050492	0.6424	-0.0192714	6.88262	26.4449	6.68898	1.13922	1.75259	1.0758	10.0875
2	2020	K	K70	0	29	36	1.86918e+08	1.54739e+08	3.2179e+07	1.51933e+08	2.51115e+06	2.95685e+07	1.32037e+07	299242	514510	1.31749e+08	2.0184e+07	1079579904	1603038720	3031297792	394607392	551147072	1285315328	370780256	4.19112e+07	-0.00012409	4.15881e+07	3.52719e+07		7.99586e+06	7.96758e+06	5.92981e+06	9.84168e+06	5.3188e+06	579707	2.59237e+06	-3.25043e+06	1.95231e+07	0.046541	0.5898	-0.0173896	5.25833	29.8217	5.33336	0.787999	1.51703	0.789287	6.34538
4	2008	C	C27	0	17	22	16781.1	9468.24	7312.82	8252.81	1650	1446.01		499.548	125.688	7192.81	1060	236436432	196053536	473640352	33632412	99063784	196521136	61394928	4331.48	0.070836		5350.04	0	-1034.79	-1036.2	-1148.42	-3719.71	142.83	-2790.68	-2906.57	-258.711	3267.79	-0.054002	0.3936	-0.0154168				17.0031	19.4464	17.3319		111.872
4	2009	C	C27	0	18	23	23051.2	16161.6	6889.65	14069.7	1950	2031.34		686.069	88.7246	13009.7	1060	281774624	310037696	642711680	52272388	148476608	298656352	72604328	6008.06	0.387068		5139.56	0	846.383	718.446	453.253	-3472.83	4659.6	-135.571	4704.8	180.767	7972.59	0.040435	0.4555	0.00784199				10.6825	10.7864	10.2376	323.96	44.6967
4	2010	C	C27	0	19	24	18421.9	9949.82	8472.13	5500.32		1297.44		429.655	-40.4998	5420.32	80								13133.1	1.18592		10651	0	2471.87	2463.58	2020.13	-2310.42	-1173.76	-2247.5	-3464.25	-42.9948	4508.34	0.116702	0.4335	-0.00233389	210.843	242.368	151.981	15.9062	14.1974	14.4393	20.5094	49.4947
4	2011	C	C27	0	20	25	19630.7	10973.7	8656.98	5789.79		1191.49		454.034	-67.0961	5709.79	80								7450.37	-0.432705		6190.47	0	1239.3	1238.97	919.307	-2032	1936.57	-732.08	1204.49	-42.9948	5712.84	0.061404	0.4281		54.7893	203.003	53.7847	8.42763	10.5516	7.86495		27.6162
4	2012	C	C27	0	21	26	19291.4	13308	5983.35	4485.77		1839.21		812.91	-55.7402	4405.77	80								9736.33	0.306825		8578.85	0	1400.36	1070.75	781.423	-1820	1756.27	-1846.18	-89.9125	0	5622.92	0.051951	0.3836		74.2658	146.855	75.9241	9.16371	12.5219	11.0277	35.2546
4	2013	C	C27	0	22	27	24215.2	17426.4	6788.76	9764.53		1153.85	2200	376.074	-82.1411	7484.53	2280	594847616	612270144	1342883072	123436056	273348704	657770240	146161856	7278.46	-0.252444		6249.21	0	1148.78	1120.3	579.675	-1923.34	-2104.23	-51.7423	24.0269	2180	5646.95	0.047509	0.4063	0.0900261	102.523	70.4714	84.3832	8.22833	11.5432	7.92551	45.6158
4	2014	C	C27	0	23	28	33828.3	26407.2	7421.1	18089.8		5086.58	3000	274.207	-73.2405	15009.8	3080	636800384	684623040	1483225088	137550960	280073184	729183360	151573264	8060.88	0.107499		7654.78	0	380.533	2066.58	1562.48	-1543.2	-553.405	-1119.1	-1652.84	19.6639	3994.11	0.068156	0.3576	0.000581286	184.997			14.7336	23.7267	16.0697
4	2015	C	C27	0	24	29	39867.4	32652.9	7214.44	23537.8	1000	8121.49	3000	172.651	-24.2173	20457.8	3080	711896192	844349632	1761345024	173924080	334243744	794108736	201101840	12045.4	0.494308		11113.6	0	1013.7	1080.86	685.715	-1418.49	-553.405	-1119.1	-1652.84	477.42	5151.68	0.028493	0.5178	0.0119752	128.882		116.674	24.9819	24.0451	22.3139
4	2016	C	C27	0	25	30	22371.6	13423.2	8948.39	4551.65		280.665		170.621	260.689	3670.1	881.552	765073408	951702272	1921058432	204595616	382791264	863219328	218264496	28767	1.38821	28690.8	26256.2		5157.64	4618.57	3971.63	2511.44	14793	-5612.25	4430.06	-4750.67	10113	0.156452	0.539	-0.212352	451.042		536.907	25.6766	57.3562	27.3709	333.935	674.307
4	2017	C	C27	0	26	31	26884.4	14543	12341.4	8475.23		718.309		945.661	-129.17	7029.04	1446.18								13860.6	-0.518178	13759	14392.9		879.695	971.643	589.224	3368.11	1443.95	-1016.05	427.894	-4750.67	10581.5	0.034166	0.5621		76.1189		73.9516	10.5091	69.5413	10.6054	20.4365
4	2018	C	C27	0	27	32	35117.7	10923.6	18332.7	16785.1		563.364		2726.83	-150.742	30156.6	4961.12								36686.9	1.64685	36542.4	40217.5		-2386.07	-2609.99	-2161.27	1341.04	-1587.09	11456.5	427.894	2100	4900.33	-0.089117	0.6177	0.0597988	325.66	150.771	178.268	13.8441	6.34522	9.43672	132.89	54.0618
4	2019	C	C27	0	28	33	149449	48098.4	101351	9003.32		3798.9		26426.9	-167.142	8556.46	446.859								10824.7	0.0159159	10744.7	13513.5		730.052	605.812	-360.399	1416.19	-1587.09	11456.5	9869.42	2100	14784.4	0.004745	0.5449			95.0572		4.96029	4.25369	4.56979		114.712
4	2020	C	C27	0	29	34	156356	53529	102827	10673.5	1000	2541.3		31523.6	-15.6565	10302.8	370.678	1079579904	1603038720	3031297792	394607392	551147072	1285315328	370780256	28053.1	-0.00782586	28002.3	22234.4		6270.68	6136.13	6199.03	7878.51	397.393	1865.48	3230.47	967.59	18017.7	0.039983	0.5926	0.00618837		352.123		46.5211	54.1409	205.148
6	2008	K	K70	1	16	19	592144	516448	75696.2	424375		16598	127000	57	7412.09	297089	127286	236436432	196053536	473640352	33632412	99063784	196521136	61394928	102174	-0.00223985		87251.3	0	15919.7	16157	15021.1	23895.2	-136412	-883.776	-44142	93180.9	15578.7	0.040916	0.288	0.157362	24.5852	6.75938	13.2448	6.05972	2.20512	3.82806
6	2009	K	K70	1	17	20	727203	624441	102761	508007		15056.4	360000		9358.86	141490	366517	281774624	310037696	642711680	52272388	148476608	298656352	72604328	184924	0.809881	184924	158168		35604.6	40429.6	33522.3	44310.6	36902.9	14659.5	60558.9	8997.24	76137.6	0.075367	0.3432	0.0123724	30.3882	18.4532		4.46751	5.9232	8.93479
6	2010	K	K70	1	18	21	856830	762833	93996.8	600998		36272.7	221000		9651.13	374888	226110	304525248	361555040	728766080	59853136	162743184	358049344	79639696	233873	0.264703		173216		63568.3	63472.1	49646.5	52885	108682	3348.16	90316.3	-21699.8	166454	0.092183	0.4594	-0.0253257	18.1103	40.1031	19.5065	3.28297	5.27646	3.12258	16.4513
6	2011	K	K70	1	19	22	832197	702546	129652	543304		95017.3	35065.5		5677.24	504461	38843.2	446531200	464317504	1020928256	93020736	222273600	514919328	110962024	258928	0.107127		203589	0	56357.5	56425.5	43411.7	53800.5	119857	777.284	-99202.3	-219817	67251.5	0.073418	0.4816	-0.26414	12.0139	27.7211	11.6401	2.5503	2.98349	2.3382	5.48799	4.8563
6	2012	K	K70	1	20	23	934343	772693	161650	579447	5000	112996	120204	1333.53	725.394	452470	126977	537206272	534742176	1202051840	109703208	256537616	597479936	135106128	307625	0.188072	307625	224041	0	84311.2	84518.5	62956.5	72092.6	218161	591.288	115884	-102868	183136	0.096372	0.5309	-0.110097	12.5529	16.147	11.7268	2.10462	2.97828	2.13962	4.54663	14.9412
6	2013	K	K70	1	21	24	996816	770330	226486	578125	10000	120519	259828	1749.99	3459.82	307932	270193	594847616	612270144	1342883072	123436056	273348704	657770240	146161856	461086	0.498858	461086	369581	0	92382	92627.5	69800.9	111660	-89029.2	-44175.8	17501.6	150718	205105	0.099384	0.5483	0.1512	9.18998	23.2413	9.5249	1.88077	4.78667	1.98073	2.65203	8.17181
6	2014	K	K70	1	22	25	1.17532e+06	947379	227943	753875	20000	118013	212900	1602.51	11889.2	540445	213431	636800384	684623040	1483225088	137550960	280073184	729183360	151573264	232873	-0.494946		197339	0	67128	68515.5	51245.4	125513	-109795	38342.8	-75026	-3574.7	136261	0.07383	0.4187	-0.00304146	10.4246	60.2429	10.9261	1.57812	6.91891	1.59167
6	2015	K	K70	1	23	26	1.27035e+06	1.04707e+06	223284	820838	20000	127973	244692	1489.87	22977.6	425839	394999	711896192	844349632	1761345024	173924080	334243744	794108736	201101840	365431	0.569229		305879	0	59210.3	59311.9	43878.6	144979	-109795	38342.8	-75026	118606	177870	0.067203	0.416	0.0933651	23.1825	14.1081	17.1484	5.10147	2.13786	3.43844
6	2016	K	K70	1	24	27	1.31704e+06	1.10825e+06	208790	804051	0	115564	198616	746.739	15281.7	455462	348589	765073408	951702272	1921058432	204595616	382791264	863219328	218264496	335883	-0.0808588	335883	291067		91071.7	92439.7	80387.7	191211	170843	60584.1	97104.1	-134350	290809	0.083188	0.4086	-0.102009	25.5363	56.1029	40.2768	3.06623	7.32375	4.23218		5.34175
6	2017	K	K70	1	25	28	1.31399e+06	1.05833e+06	255667	743257	0	99399.7	107428	995.314	11287.5	635566	107691	936680704	1110879232	2290539776	258519616	458527424	1062789632	245763488	295945	-0.118903	295945	243442		96183.9	96022.7	82048.3	237019	70688.1	50131.8	23819.4	-96972.3	302413	0.081484	0.4107	-0.0737997	13.9051	24.8189	12.8995	3.32794	2.39273	2.69722	6.54284	85.6917
6	2018	K	K70	1	26	29	1.35367e+06	619767	638614	715059	80000	72445.5	121260	834.237	8891.27	1.04274e+06	310929	1017387968	1280882176	2613703680	309862048	508108896	1158460544	291788032	251184	-0.151246	251184	194372		106730	106899	92312.7	287949	-19425.7	-118127	76528.8	-108369	364974	0.086781	0.4336	-0.0800552	12.1264	8.68285	10.0059	3.36193	5.12797	4.37031	14.0752
6	2019	K	K70	1	27	30	1.57453e+06	1.24759e+06	326938	857509	60000	80708.5	252008	1515.33	12762.1	515392	342117	1051350208	1396499200	2806573312	387878912	520647392	1374271360	358934528	373133	-0.00213489	373133	271981		110843	110284	84306.5	310379	-19425.7	-118127	-61014.6	76528.8	303721	0.083925	0.4433	0.0486042	9.8713	19.6935	12.1122	3.6278	5.50944	3.73419	5.6716
6	2020	K	K70	1	28	31	1.54348e+06	1.17667e+06	366802	759676		64320.9	303929	1531.35	14259.7	415482	344194	1079579904	1603038720	3031297792	394607392	551147072	1285315328	370780256	293473	0.00577314	293473	225517		108654	108858	90289	362877	-16750.5	-52580.2	-110766	-41411.7	194776	0.078913	0.4439	-0.0268301	7.1738	10.7532	6.96775	1.62086	2.31826	1.5234
8	2008	C	C37	1	16	19	7891.44	4326.96	3564.49	590.169		124.667			-27.0475	590.169									1143.19	0.154081		1132.91	0	82.3931	91.7434	74.8037	-7626	70.4289	-627.403	-556.974		3508.11	0.00813	0.3796		368.214	600.983	661.63	62.5324	58.9512	61.4453	83.6422
8	2009	C	C37	1	17	20	7940.8	4537.17	3403.63	608.175		131.632		0.2497	-9.7591	608.175	0								1009.25	-0.117166		1012.56		37.1455	39.3406	31.3489	-7689.39	370.208	-707.235	-337.028		3171.08	0.003679	0.385		700.065		1443.62	45.8081	54.0137	46.6364	743.55
8	2010	C	C37	1	18	21	7793.22	4513.64	3279.58	353.184		129.622		85.6435	-105.847	353.184									1043.68	0.0341148		935.735		111.553	111.609	88.8948	-7600.49	-42.1069	1215.73	1173.62		4344.7	0.00067	0.406		3063.71		2522.7	95.1637	97.2095	94.73	259.432	505.911
8	2011	C	C37	1	19	22	7723.66	4596.77	3126.89	337.566		128.119		204.968	-81.2065	337.566									1398.08	0.339574		1443.08		-53.8523	-53.9452	-53.9452	-7635.92	-103.007	-712.444	-815.451		3529.25	-0.017481	0.3935		976.024		1284.55	83.1324	73.0596	79.3398
8	2012	C	C37	1	20	23	61383	16064.9	45318	7300.32		2548.69		1196.04	229.939	7300.32	0								33148.1	0.0678313	32544.9	28247.7	0	4902.54	4919.3	3912.9	-5631.17	8666.55	-2758.57	4792.25	-1115.64	10818.2	0.13872	0.6974	-0.0181751				49.4153	88.5944	53.3017		83.9876
8	2013	C	C37	1	21	24	62662.6	20879.4	41783.2	6304.16		2305.63		451.808	19.3427	6304.16	0								30444.8	-0.081551	29836.6	27525.3	0	3027.79	3012.11	2275.8	-3355.37	6677.98	-2837.48	3822.07	-18.1801	14640.3	0.04432	0.6847	-0.000290127	57.3001	141.927	52.0121	6.76389	7.75331	5.57977	25.8707	85.1222
8	2014	C	C37	1	22	25	67402.8	23470.7	43932.1	7567.73		2423.35		592.031	61.7031	7498.1	69.6319								30718.1	0.00897721	30212.2	29078.9	0	1829.07	1887.6	776.64	-2578.6	6869.81	-5940.86	3628.64	2700	18268.9	0.025334	0.6658	0.0400577	126.734	150.155	122.157	9.47358	10.1584	9.51465	43.1899	80.8422
8	2015	C	C37	1	23	26	358935	165306	193629	68129.3	10600	22541	169.492	74299.2	602.331	63155	4974.26	711896192	844349632	1761345024	173924080	334243744	794108736	201101840	129508	3.216		111553	0	19574	23333	18990.9	15988.6	6869.81	-5940.86	3628.64	46060.2	45024.7	0.109867	0.5971	0.128325	4028.96	138.97	528.072	101.863	33.8906	67.0003	455.479
8	2016	C	C37	1	24	27	819266	441538	377728	202017	38260	46659.7	67.7966	166619	131.33	196655	5361.79	765073408	951702272	1921058432	204595616	382791264	863219328	218264496	187601	0.448569	185774	146891		56374.1	64285.9	53054.2	66880.5	-5612.66	-198729	64761.7	269092	111730	0.108546	0.4042	0.328456	156.974	647.323	205.405	23.0186	35.0441	23.3458		289.668
8	2017	C	C37	1	25	28	1.06783e+06	648193	419638	349126	110254	61616.4		249276	2035.95	342908	6218.47	936680704	1110879232	2290539776	258519616	458527424	1062789632	245763488	233093	0.242497	229845	188445		102030	101909	88961	149980	-5295.9	-68631.9	-10930.2	63003.4	100829	0.110717	0.4341	0.0590013	46.276	641.328	46.4461	13.087	30.3155	13.1586
8	2018	C	C37	1	26	29	1.04664e+06	731303	740485	306151	84722.3	68322.2	23448.7	308511	5770.71	563261	483376	1017387968	1280882176	2613703680	309862048	508108896	1158460544	291788032	256490	0.100376	251634	225409		43302.7	43506.1	34189	166938	531.928	-69294.6	86101.2	-41242	122811	0.046568	0.532	-0.0394043	21.6655	465.28	21.6463	8.26871	23.0527	8.24553
8	2019	C	C37	1	27	30	1.20445e+06	661808	542646	446806	202666	99137.6	24248.7	361739	9467.85	410246	36560.1	1051350208	1396499200	2806573312	387878912	520647392	1374271360	358934528	322014	-0.00404524	318580	285141		54999.6	54667.3	45741.7	207300	531.928	-69294.6	17229.7	86101.2	130115	0.056309	0.4791	0.0714856	37.5772	301.898	37.5462	5.00888	10.4028	4.82141
8	2020	C	C37	1	28	31	1.28283e+06	617775	665056	615973	252088	95043.7	46276.1	297677	12826.7	458550	157423	1079579904	1603038720	3031297792	394607392	551147072	1285315328	370780256	191752	-0.00613524	185101	285763		-85678.9	-86771.4	-89197.1	115139	52003.9	-252555	-46578.1	153996	77848	-0.060298	0.4787	0.120044	19.0892		25.753	2.71159	18.2942	2.88106	1641.52
9	2008	L	L72	0	17	18	608379	429346	179033	358943	24713.5	29557.7	99550	30323.7	6955.76	256242	102701	236436432	196053536	473640352	33632412	99063784	196521136	61394928	289224	0.484346	285064	247118	0	35904.6	36284	27154.5	40533.1	41809.9	-61654.3	-14941.9	5447.39	60804.2	0.071395	0.2173	0.00895394	41.4395	39.6285	40.9194	7.05148	6.8366	6.51351		21.1524
9	2009	L	L72	0	18	19	750201	510875	239326	451690	42334	56455.1	163089	31261.9	11770.4	283059	168631	281774624	310037696	642711680	52272388	148476608	298656352	72604328	326939	0.130402	324352	302440		49925.7	51047	40859.4	57000	63525.8	-16216.6	94234.4	47062.5	156316	0.090461	0.2698	0.0627333	37.3757	22.963	34.3619	3.50911	2.91178	3.11211	24.2745	6.15733
9	2010	L	L72	0	19	20	1.00246e+06	721582	280882	631082	59513.7	51280.4	267700	35482.5	10888	353699	277383	304525248	361555040	728766080	59853136	162743184	358049344	79639696	321678	-0.0160924	312147	294408		52390.5	55753.5	44159.4	85564.6	-58634.8	-76471.6	6117.06	141557	164264	0.075281	0.306	0.141209	31.7406	26.5563	30.8647	3.9668	3.68821	3.95749	20.4154	10.9641
9	2011	L	L72	0	20	21	1.17856e+06	877282	301281	766540	115495	119082	282503	51388.1	12880	477518	289021	446531200	464317504	1020928256	93020736	222273600	514919328	110962024	406526	0.263767	402620	374722	0	49065.1	51985.3	38043.5	109898	-82816.2	-29447.4	-45195.5	67060.1	119463	0.058597	0.3218	0.0568999	44.9298	33.2334	42.3263	6.1679	7.52189	6.61993
9	2012	L	L72	0	21	22	1.31713e+06	962561	354572	847798	225699	116193	168061	58655.9	25513.3	663631	184167	537206272	534742176	1202051840	109703208	256537616	597479936	135106128	402459	-0.0100031	396928	406815	0	37765	41204.3	30730.1	125944	35072.6	17702.1	69038.8	16266.9	212680	0.05229	0.2912	0.0123503	29.0725	35.6032	35.8115	2.72067	3.74377	2.66872
9	2013	L	L72	0	22	23	1.36118e+06	941069	420111	855907	355515	104756	115179	79700.8	21321.5	722972	132935	594847616	612270144	1342883072	123436056	273348704	657770240	146161856	415502	0.0324092	409562	423669	0	47335.7	50426.5	44415.1	137207	8041.95	-6167.45	-37139.9	-38116.8	161012	0.052302	0.2764	-0.0280028	35.3525	33.1696	34.8738	2.69937	2.75889	2.54396	30.9754
9	2014	L	L72	0	23	24	1.47255e+06	1.01472e+06	457825	926137	212350	127112	111127	77337.7	18599.1	615076	311061	636800384	684623040	1483225088	137550960	280073184	729183360	151573264	431148	0.0376539	427708	425234	0	54688.3	58848.3	47254.9	136268	47463.5	-34181	44027.5	30845.1	198860	0.054234	0.2415	0.0209467	29.7669	27.0156	27.2814	3.18193	4.21387	3.34289	164.4	24.9657
9	2015	L	L72	0	24	25	1.81139e+06	1.25345e+06	557946	1.15604e+06	459547	134521	124025	99722.3	24697.3	824204	331831	711896192	844349632	1761345024	173924080	334243744	794108736	201101840	486535	0.135435		476811	0	109982	118642	92738.2	202944	47463.5	-34181	44027.5	177143	384276	0.087647	0.2336	0.0977937	56.2655	62.8916	58.3211	6.16684	7.33106	5.99671	56.0182
9	2016	L	L72	0	25	26	2.16229e+06	1.41001e+06	752279	1.34882e+06	454524	131191	108953	142920	36666.3	997364	351455	765073408	951702272	1921058432	204595616	382791264	863219328	218264496	641175	0.317462	636722	637907		45113.1	54172.9	41948.2	171454	-1216.17	-276917	-179771	93803	196793	0.045791	0.2141	0.0433813	22.6314	50.7659	22.5856	4.46582	3.93471	4.06534	1736.77	64.9661
9	2017	L	L72	0	26	27	2.71095e+06	1.82149e+06	889458	1.71636e+06	569578	158858	97499.4	206467	45332.5	1.10955e+06	606809	936680704	1110879232	2290539776	258519616	458527424	1062789632	245763488	702351	0.0963323	694418	714481		35727.5	37947.5	32324.7	180476	39090.7	-9972.52	188583	164950	393727	0.032633	0.2181	0.0608458	46.9853	55.8858	49.2735	3.05611	3.86634	3.11134		78.5263
9	2018	L	L72	0	27	28	2.98498e+06	527058	1.04505e+06	1.93993e+06	494772	250172	169824	285502	44458.5	2.0135e+06	971478	1017387968	1280882176	2613703680	309862048	508108896	1158460544	291788032	1.17155e+06	0.66432	1.15432e+06	1.07487e+06		107255	103489	66507.1	197555	133773	-47619.9	-19811	-125355	471084	0.05177	0.2728	-0.0419952	40.3608	41.1858	41.5135	1.84513	1.60398	1.66626	33.375	32.3695
9	2019	L	L72	0	28	29	3.02098e+06	1.96956e+06	1.05142e+06	1.95022e+06	388487	228650	167355	193269	48682.4	1.23086e+06	719366	1051350208	1396499200	2806573312	387878912	520647392	1374271360	358934528	1.19487e+06	-0.00113391	1.17333e+06	1.1412e+06		114801	116429	71185.6	224012	133773	-47619.9	68099	-19811	549292	0.054143	0.2783	-0.00655781	21.6851	19.392	18.6862	1.22553	1.60273	1.20342	5.29671	10.4208
9	2020	L	L72	0	29	30	3.18566e+06	2.11678e+06	1.06888e+06	1.86112e+06	376941	231685	154357	197609	50991.9	1.15544e+06	705677	1079579904	1603038720	3031297792	394607392	551147072	1285315328	370780256	1.05939e+06	-0.00279395	1.04648e+06	1.05149e+06		140650	142300	106779	280867	65514.2	22461.5	115560	33021.9	673943	0.060488	0.3099	0.0103658	21.3045	33.1867	23.6901	1.26335	2.32839	1.33231	11.337	32.9961
10	2008	E	E48	0	13	19	20210.7	15375.3	4835.32	13062.4	600	4194.8	25.4072	6988.78	70.0874	12536.1	526.301	236436432	196053536	473640352	33632412	99063784	196521136	61394928	12021.6	-0.073766		13059		2058.59	2158.6	1834.58	-13194.5	-630.674	-494.437	-540.067	585.044	579.88	0.090878	0.5767	0.0289473		34.9577		4.98403	6.60752	4.35482	28.285
10	2009	E	E48	0	14	20	23185.5	18342.4	4843.13	14807.5	1435	4873.75		6387.49	105.948	14137.8	669.735	281774624	310037696	642711680	52272388	148476608	298656352	72604328	14685.2	0.221573		15130.4		1089.87	1331.74	963.035	-12455.3	1145.04	166.209	1877	565.75	2452.85	0.066259	0.5408	0.024401	68.8374	120.367	63.692	10.5051	13.033	10.0019		92.4885
10	2010	E	E48	0	15	21	21220.1	16523.1	4697.08	12677.3	1480	4000.09		6389.97	84.9814	12300.8	376.514	304525248	361555040	728766080	59853136	162743184	358049344	79639696	15186.8	0.034152		14651.9		400.142	471.795	383.247	-12559.6	-696.946	435.896	-552.749	-291.699	1900.1	0.024835	0.5422	-0.0137463	210.671		345.902	13.8155	23.6038	14.0778	177.185
10	2011	E	E48	0	16	22	23825.8	17962.1	5863.72	14448.9	1480	5290.98		8305.85	140.902	14368.9	80	446531200	464317504	1020928256	93020736	222273600	514919328	110962024	18405.8	0.211965		17636.5		598.845	1156.65	837.45	-12058.1	651.648	-1393.4	-886.263	-144.506	1013.84	0.057346	0.5422	-0.0060651
10	2012	E	E48	0	17	23	23978	18622	5356.01	14440.5	2230	5695.94	0	9296.3	202.8	14436.3	4.15079	537206272	534742176	1202051840	109703208	256537616	597479936	135106128	18816.8	0.0223289		18554.7	0	328.857	520.698	359.339	-11951.1	-220.227	438.011	396.15	178.366	1449.99	0.029355	0.5358	0.00743874	179.416		161.205	8.16327	21.5652	7.9256	230.572
10	2013	E	E48	0	18	24	102779	95979.7	6799.3	36810.5	3180	12526.2	0	16566.1	-342.3	36587.2	223.24	594847616	612270144	1342883072	123436056	273348704	657770240	146161856	36238.4	-0.129134		35056.8	0	1181.69	950.735	381.076	-11032.4	423.922	35.3767	43340.1	42880.8	46188.5	0.009258	0.5393	0.417214	1127.57	818.001	237.133	21.5329	14.3682	12.3247		6839.41
10	2014	E	E48	0	19	25	80421.8	69594.9	10826.9	25262.8	0	10296.3	5400	7583.66	-843.471	19755	5507.79	636800384	684623040	1483225088	137550960	280073184	729183360	151573264	23030	-0.364488		27936.5	0	-5150.75	-7551.07	-7531.83	-18487.8	-12068.9	880.013	-6795.02	4393.89	38843.6	-0.091692	0.4924	0.0546356	975.291		690.604	10.256	23.59	9.61055	876.719
10	2015	E	E48	0	20	26	516218	344356	171863	299188	104710	70027.5	51000	39807.4	3305.93	225219	73968.7	711896192	844349632	1761345024	173924080	334243744	794108736	201101840	95737.9	3.1571		93941.4	0	2566.5	4602.44	1997.41	-16390.7	-12068.9	880.013	-6795.02	171228	126411	0.025197	0.4681	0.331696		1361.97		15.7551	4.96729	5.60658
10	2016	E	E48	0	21	27	485329	303106	182223	264369	77835.5	82366.6	45600	39419.9	9235.43	217245	47123.5	765073408	951702272	1921058432	204595616	382791264	863219328	218264496	105353	0.100431	104549	112846		7000.98	6871.25	3893.53	-12403	-8100.98	-6784.5	-96144.9	-81259.4	55715.1	0.029029	0.4433	-0.167432	341.912			7.13342	14.0807	7.37763
10	2017	E	E48	0	22	28	310515	281894	28620.8	192556	72312.5	87132.5	7500	28656.9	5545.7	182739	9816.8	936680704	1110879232	2290539776	258519616	458527424	1062789632	245763488	75788.6	-0.280622	74963.4	187335		-104144	-105274	-105001	-117298	56416.3	12371	3263.09	-65524.2	40840.6	-0.254466	0.4121	-0.211018	142.765		119.7	5.27618	13.2347	5.35886		1.77595
10	2018	E	E48	0	23	29	327328	41933.5	59081.1	268247	22271.9	88452.3	6200	93206.4	6496.19	261855	65472.9	1017387968	1280882176	2613703680	309862048	508108896	1158460544	291788032	34541	-0.544245	33645.3	107793		-71596.7	-72424.9	-72651.3	-190448	3017.04	-24645	23674.3	44490.2	8667.62	-0.206837	0.4346	0.13592				4.87876	11.4139	5.0384	6.55404
10	2019	E	E48	0	24	30	429166	357235	71930.8	353793	17149.4	161927	0	153488	9122.13	352532	1260.69	1051350208	1396499200	2806573312	387878912	520647392	1374271360	358934528	189307	-0.00255949	188882	173036		19775.6	19625	12612.8	-185751	3017.04	-24645	2046.38	23674.3	8919.21	0.075233	0.4603	0.0551635		35.9981		8.28375	3.58327	6.1659
10	2020	E	E48	0	25	31	354173	284762	69411.2	272546		122353		192958	7947.31	271935	610.597	1079579904	1603038720	3031297792	394607392	551147072	1285315328	370780256	140854	-0.00648007	140498	135577		12231.9	11678.5	7635.44	-181767	-36079.8	9001	-1321.96	25756.8	6659.48	0.050056	0.4401	0.0727238	22.7507		30.3628	1.51579	10.2091	1.62696	95.1094
11	2008	K	K70	1	16	25	211085	156624	54460.6	153937	36900	13704.1	34822.9	6860.59	2235.51	101112	52824.7	236436432	196053536	473640352	33632412	99063784	196521136	61394928	62346.5	0.872351		61732.3	0	4119.32	2994.05	983.394	-5593.02	-2370.3	1605.06	2954.7	3728.74	27170.9	0.026247	0.73299	0.0176647				13.4073	16.1293	13.1824
11	2009	K	K70	1	17	26	283442	225380	58062.1	217211	20000	11247	26348	6693.9	1605.4	172355	44856.1	281774624	310037696	642711680	52272388	148476608	298656352	72604328	84536.7	0.355917		71612.1		13092.2	12729.8	9693.43	-2603.69	75965.1	863.339	55834.7	-20992.9	83005.6	0.057536	0.6688	-0.0740644	364.728	48.5274	107.57	5.75286	6.8367	5.23283		4.96089
11	2010	K	K70	1	18	27	291328	226626	64702.3	203823	1000	10546.5	21200	6793.58	-281.325	172404	31419.5	304525248	361555040	728766080	59853136	162743184	358049344	79639696	99317.5	0.174845	96614.6	80156.9		19487.9	20716	17499.9	14896.2	-10177.8	-743.086	-29563.7	-18626.7	53441.9	0.07108	0.6585	-0.0639372	72.2423	616.484	86.1386	8.28369	21.068	8.783	9.21839
11	2011	K	K70	1	19	28	349961	282720	67240.7	236850	60149.5	18708.3	733.333	7053.13	1211.93	223947	12903.4	446531200	464317504	1020928256	93020736	222273600	514919328	110962024	140857	0.418244	137758	106788		34098.8	33950.3	25746.1	40642.3	-36146.8	-1558.34	-7064.34	30662.5	46377.5	0.109421	0.6647	0.0876171	26.3255	4.04676	10.086	4.63858	1.17853	2.44096
11	2012	K	K70	1	20	29	395071	319007	76063.6	244669	36000	29852.6	1931.67	2058.4	-150.459	227863	16805.3	537206272	534742176	1202051840	109703208	256537616	597479936	135106128	186130	0.301415	182726	137905	0	48539.8	48704.8	37482.2	74609.1	80571.4	615.878	32841.1	-48346.4	79772.4	0.129901	0.6565	-0.122374	15.5094	182.812		2.83484	8.13695	7.20781		4.01384
11	2013	K	K70	1	21	30	387325	314460	72864.9	206961	30000	26569.7	11624.3	2220.8	-633.47	181423	25538.2	594847616	612270144	1342883072	123436056	273348704	657770240	146161856	161923	-0.130055	158340	120081	0	42358.6	42293.4	30084.1	97227.2	11042.4	596.218	17944.8	6386.25	97717.2	0.10628	0.6543	0.0164881	9.81049	3.88939	6.07076	1.97561	1.04891	1.40617	4.56389	9.74431
11	2014	K	K70	1	22	31	388329	319165	69163.9	180818	10000	17534.7	17761.3	2658.51	-1269.78	149384	31434.3	636800384	684623040	1483225088	137550960	280073184	729183360	151573264	126845	-0.216632	120944	90832.9	0	57474.8	55376.5	41749.9	122573	-1462.71	22422	-16820.8	-37670.8	80896.3	0.139258	0.6549	-0.0970074	15.6701	42.5078	51.1271	2.91139	6.06053	5.02977	42.6916
11	2015	K	K70	1	23	32	437976	366527	71449.2	227899	800	19152.5	14484	3877.21	-751.469	199945	27954.5	711896192	844349632	1761345024	173924080	334243744	794108736	201101840	107742	-0.150603		103751	0	4764.93	21639.2	15682	123336	-1462.71	22422	-16820.8	-15792.4	94574	0.050316	0.6552	-0.0360576	17.1443	5021.33	18.347	5.64287	13.2284	5.91908
11	2016	K	K70	1	24	33	665436	562803	102633	424306		41992.6		3156.42	-2240.74	410567	13738.9								205920	0.911239	200728	156673		49469.9	49120.8	35485.7	144163	225204	-451.55	192402	-32691.4	286976	0.084891	0.6655	-0.0491279	54.0797	3674.35	54.0037	7.87139	10.813	7.45087	27.3779	2.41605
11	2017	K	K70	1	25	34	539333	450584	88749.2	247078		49196.3		4627.26	-2440.75	241622	5455.19								290469	0.410589	285177	217885		83270.5	82674.8	62296.3	191132	-34627	6434.02	-39272.6	-10724.7	247703	0.132958	0.6644	-0.019885	27.2413	8.01297	14.7387	4.69443	2.32669	3.3313	4.29245
11	2018	K	K70	1	26	35	582020	333795	334120	247900		39843	100	6423.13	-5757.95	471226	110794	1017387968	1280882176	2613703680	309862048	508108896	1158460544	291788032	278724	-0.0404346	272400	201346		77565.7	77747.5	59266.2	232525	93979	-103134	-50414.6	-17534.4	338923	0.128211	0.6551	-0.0301267	15.307	44.5952	25.4405	3.28285	4.37925	3.95609
11	2019	K	K70	1	27	36	1.07725e+06	945835	131414	750592		57768.9	219383	21692.4	13471.9	520068	230525	1051350208	1396499200	2806573312	387878912	520647392	1374271360	358934528	396167	0.000360214	387881	298599		98590.7	100485	74213	245712	93979	-103134	-59568.2	-50414.6	329789	0.137112	0.655	-0.0467994	11.7353	23.6092	11.3487	2.49533	4.50523	2.6457	6.19002
11	2020	K	K70	1	28	37	1.22074e+06	1.0595e+06	161232	842624		46827	358780	18769.8	11126.4	472726	369898	1079579904	1603038720	3031297792	394607392	551147072	1285315328	370780256	410437	0.0123231	397009	309013		102765	103411	73133.8	303899	38549.8	-4834.67	88281	54893.4	420627	0.099625	0.6375	0.0449675	6.67347	9.64043	6.2147	1.25013	1.43712	1.11613	5.26989
12	2008	C	C30	0	16	24	1.03761e+06	180001	857605	556304	279706	74343.3	114213	23657.7	7793.57	436904	119401	236436432	196053536	473640352	33632412	99063784	196521136	61394928	427338	0.0203949	423792	385143		46550.6	50203.5	50023.2	85069.3	103021	-256319	-86468.3	67975.9	103378	0.07029	0.3838	0.0655123	37.7799	23.7047	29.6385	5.11725	5.48275	4.90817	19.4417	50.5925
12	2009	C	C30	0	17	25	1.09134e+06	169374	921961	530228	248115	98871.1	90831	28791.3	10554.6	431435	98792.3	281774624	310037696	642711680	52272388	148476608	298656352	72604328	527910	0.235347	525294	422539		107279	98906.5	91460.9	152691	167024	-100577	24069.5	-42618.5	65355.5	0.101394	0.3271	-0.0390517	42.7097	76.9084	62.1681	4.99951	6.14386	5.12894	20.7382	22.0955
12	2010	C	C30	0	18	26	1.24696e+06	207041	1.03992e+06	571040	87713.3	95031	72820.4	24220.1	10622.9	279997	291043	304525248	361555040	728766080	59853136	162743184	358049344	79639696	774394	0.466906	769797	596493		183311	186535	159696	248470	236631	-185767	2459.56	-48257.9	78748.1	0.169455	0.2197	-0.0387003	29.13	20.0191	22.6191	5.0468	4.27846	4.46533	15.9513	32.6077
12	2011	C	C30	0	19	27	1.52814e+06	293562	1.23458e+06	797546	154622	134581	108824	31520.5	14430.8	452112	345434	446531200	464317504	1020928256	93020736	222273600	514919328	110962024	827073	0.0680261	821493	677547		150158	163798	133752	284287	168853	-243083	-2579.72	72051.2	65623.9	0.129618	0.1482	0.0471496	26.7813	23.7216	24.9383	5.52284	5.10326	5.16384	18.0739	26.1957
12	2013	C	C30	0	21	29	1.50789e+06	232289	1.2756e+06	667795	142474	98161.6	30290.4	13643.1	23832.2	391735	276061	594847616	612270144	1342883072	123436056	273348704	657770240	146161856	773380	0.105719	766318	679056	0	187061	193518	167531	380357	169887	-105208	-17128.6	-81758.8	27967.3	0.147077	0.1479	-0.0542208	42.0896	30.0036	43.7446	2.22537	2.67111	2.24665	9.01904	13.4358
12	2014	C	C30	0	22	30	1.51168e+06	135277	1.3764e+06	646336	195712	96053.8	38381.8	31827.5	23153.1	559260	87075.7	636800384	684623040	1483225088	137550960	280073184	729183360	151573264	704450	-0.0891274	697578	647668	0	89626.5	98358.2	93976.5	410132	140626	-89960.1	-11961.3	-62628.4	15813.9	0.079354	0.1272	-0.0414297	10.0873	30.6968	10.0656	2.11457	2.75705	2.10746	9.6262	45.3301
12	2015	C	C30	0	23	31	1.54896e+06	218019	1.33094e+06	761221	321633	91526.6	120000	45296.2	27868.7	501908	259313	711896192	844349632	1761345024	173924080	334243744	794108736	201101840	743089	0.0548494	734750	710200	0	61693	73365.3	63983.3	363721	140626	-89960.1	-11961.3	-10008.3	57883.5	0.064815	0.3096	-0.00646133	26.4142	62.7953	27.8275	3.20234	3.66405	3.17694	16.0418	149.443
12	2016	C	C30	0	24	32	1.71468e+06	264537	1.45015e+06	901762	401787	116987	143866	62798.6	26582.1	695522	206240	765073408	951702272	1921058432	204595616	382791264	863219328	218264496	897408	0.207673	888695	805846		86493.4	95610.9	80422.7	357695	224085	-160623	982.211	-62636.1	58680.4	0.074226	0.3213	-0.0365293	41.2239	27.5583	34.0693	3.03862	2.89569	2.87965	20.6616	17.645
12	2017	C	C30	0	25	33	1.9535e+06	493559	1.45994e+06	1.07554e+06	370463	140017	155412	63823.8	31596.1	745585	329953	936680704	1110879232	2290539776	258519616	458527424	1062789632	245763488	1.08794e+06	0.212313	1.07868e+06	998170		98069.7	99630.7	82863.6	415964	246345	-122013	187519	63429.6	246261	0.070787	0.297	0.0324697	28.1536	32.1178	29.1916	2.52303	2.47743	2.43213	10.1042	12.9846
12	2018	C	C30	0	26	34	1.91142e+06	910315	944943	966480	292268	120986	231570	59223.3	34940.3	492811	1.41861e+06	1017387968	1280882176	2613703680	309862048	508108896	1158460544	291788032	1.061e+06	-0.0247659	1.05365e+06	1.01718e+06		53228	54459.7	47220.9	448626	237904	-73307.5	-204016	-158846	222645	0.045764	0.2956	-0.0831034	22.574	29.4068	23.053	1.71936	1.77846	1.66657	7.59328	77.6506
12	2019	C	C30	0	27	35	1.82012e+06	473335	1.34679e+06	833538	224097	110053	132022	64968.1	29041.7	638379	195159	1051350208	1396499200	2806573312	387878912	520647392	1374271360	358934528	1.0472e+06	0.000190245	1.03902e+06	999153		66371.9	66210.7	56042	485960	237904	-73307.5	-39329.2	-204016	198698	0.050636	0.3115	-0.112089	33.5871	29.1679	35.3136	1.49483	1.78387	1.55443	7.44475	29.0868
12	2020	C	C30	0	28	36	1.78829e+06	463984	1.32431e+06	726703	35289.6	123783	85325.4	68146.7	22401.2	381908	344795	1079579904	1603038720	3031297792	394607392	551147072	1285315328	370780256	1.06713e+06	-0.00219891	1.05868e+06	984034		111188	110569	81195.3	533627	273062	-78979.3	29219.3	-164459	212579	0.073472	0.3271	-0.0919641	24.3378	30.448	25.4243	1.30246	1.9665	1.36622	5.73314
14	2008	K	K70	1	16	21	166722	155095	11627.6	123963	15000	935.976	22000	486.379	1053.85	101824	22138.5	236436432	196053536	473640352	33632412	99063784	196521136	61394928	31213.2	0.674733		25006.5	0	6102.7	5348.07	4364.96	11133.7	-9543.45	-109.291	15268.2	24921.8	27506.5	0.045447	0.451	0.149481	1131.98			10.6178	61.4324	11.393
14	2009	K	K70	1	17	22	174193	155588	18605.4	125370	22300	1128.12	15000	499.712	3390.52	110341	15029.5	281774624	310037696	642711680	52272388	148476608	298656352	72604328	69389.8	1.22309	68482.9	59311.4	0	10149.2	10055.1	7940.06	15660.7	42788.4	-80.6848	8922.79	-33784.9	36429.2	0.07888	0.467	-0.193951	52.5871		43.5701	7.35395	10.7491	6.42099
14	2010	K	K70	1	18	23	158976	140145	18830.5	102996	17000	1825.19	30000	557.182	1417.76	72963.1	30033.1	304525248	361555040	728766080	59853136	162743184	358049344	79639696	73519.6	0.0595163	72292.7	63687.9		9839.94	9578.16	7761.71	17499.9	6739.31	-46.6813	-7093.81	-13786	29335.4	0.065855	0.4251	-0.0867177	33.4691	10.0443	17.8262	4.01145	2.14603	2.88516	6.50534
14	2011	K	K70	1	19	24	179731	161300	18430.5	119308		14789	55000	601.971	991.57	64283.6	55023.9	446531200	464317504	1020928256	93020736	222273600	514919328	110962024	39983.8	-0.456148	38668.5	31715.7	0	8226.02	8213.73	6463.3	20344.6	-26236	-44.1091	-6478.55	19801.5	22856.9	0.054256	0.4155	0.110173	26.1691		1409.88	2.76276	10.4583	4.42054	30.1391
14	2012	K	K70	1	20	25	202050	182696	19353.9	138713		23312.3	15000	441.528	2082.69	123687	15025.6	537206272	534742176	1202051840	109703208	256537616	597479936	135106128	42131	0.0537014	40685.7	38139.5	0	4167.97	4241.02	3317.51	20234.4	9241.23	131.109	5294.88	-4077.36	28151.8	0.033024	0.4092	-0.0201799	16.4777		15.0944	2.66359	5.96683	2.69005
14	2013	K	K70	1	21	26	189272	168140	21131.9	122918		12554.2	58000	514.666	1452.51	64887.8	58029.8	594847616	612270144	1342883072	123436056	273348704	657770240	146161856	56395	0.338565		51647	0	4764.88	4951.58	3520.78	21858.9	7419.95	-366.2	-6775.34	-13828.7	21376.4	0.032633	0.4441	-0.0730628	53.9906	730.072	51.5288	4.25137	3.11217	3.44073	19.3821
14	2014	K	K70	1	22	27	223673	203957	19716.6	151338		20569.1	74000	476.762	962.983	77303.5	74034.1	636800384	684623040	1483225088	137550960	280073184	729183360	151573264	51181.5	-0.0924461		42741.4	0	8457.6	8450.4	6278.33	27190.1	-32194.1	-46.6939	578.822	32819.4	21955.2	0.04551	0.3837	0.146729	56.717	17.1137	31.3161	3.54088	5.74587	3.939	26.9123
14	2015	K	K70	1	23	28	217051	198113	18938.6	139758	15000	24035.2	67500	464.565	589.713	72257.8	67500	711896192	844349632	1761345024	173924080	334243744	794108736	201101840	41321.4	-0.192651		36192.4	0	5188.94	7199.2	5341.08	30061.1	-32194.1	-46.6939	578.822	-15727.5	10537.6	0.035279	0.4942	-0.0724599	66.0214	1771.19	121.209	8.09871	28.532	8.98652
14	2016	K	K70	1	24	29	187381	169669	17712.7	107923		15313.4	33000	106.138	393.369	74922.8	33000	765073408	951702272	1921058432	204595616	382791264	863219328	218264496	62075.7	0.502267	61528.2	59788.1		2287.59	3960.91	2911.27	30593.1	44430.8	-98.2777	13269.6	-31063	24381.9	0.021417	0.5279	-0.165774	68.2412		75.9546	8.82065	28.1655	8.90616	91.3615	61.5806
14	2017	K	K70	1	25	30	152828	135555	17272.4	72812.7		11843.5	9000	61.0712	305.407	63812.7	9000	936680704	1110879232	2290539776	258519616	458527424	1062789632	245763488	51314.1	-0.173363	50014.6	51345.1		-30.9597	1606.59	1098.82	30998.1	41922.3	-55.7529	-10894.3	-52760.8	14209.2	0.011106	0.4587	-0.345231	125.751		119.778	5.89755	9.43159	5.34098	8.23966	4.76618
14	2018	K	K70	1	26	31	191725	88479.6	95025.5	96699.4		12823.5	6500	11.4644	315.065	178856	12869.4	1017387968	1280882176	2613703680	309862048	508108896	1158460544	291788032	35792.9	-0.302474	34606.6	33881.2		1911.68	20908.9	15452.2	44225.3	3248.75	-34.3161	-8266.56	-3466.33	18066	0.123135	0.3922	-0.0180797	225.785	194.118	141.2	4.83488	9.15678	5.1277	5.91803	8.1124
14	2019	K	K70	1	27	32	197237	185246	11991	101644		15314.2	4000	4.3521	213.276	97644.2	4000	1051350208	1396499200	2806573312	387878912	520647392	1374271360	358934528	43814	-0.00208761	42465.3	40792.1		3021.91	4305.78	3213.17	44861.6	3248.75	-34.3161	-5052.11	-8266.56	15364	0.023187	0.3979	-0.0419119	16.0949		17.2131	6.94837	86.0366	8.362		10.4596
14	2020	K	K70	1	28	33	243369	229835	13533.8	147992		19332.5	11875	126.223	-5.7493	135999	11992.2	1079579904	1603038720	3031297792	394607392	551147072	1285315328	370780256	34667.3	0.110212	33263.2	33577.4		1089.96	2495.59	913.469	45030.8	25915.2	-654.667	34468.9	9208.46	46995.9	0.01126	0.4256	0.0378375	49.0897	40.0818	32.3143	3.60007	4.5392	3.04631	48.5521
16	2008	C	C39	1	16	28	1.05502e+06	894342	160680	651361	134638	157176		132626	131.851	646947	4414.14	236436432	196053536	473640352	33632412	99063784	196521136	61394928	1.22053e+06	0.00297589	1.20538e+06	1.19085e+06	0	28059	29556.2	27779.6	50063.8	36264.2	-5813.86	9246.85	-20328.8	206625	0.03242	0.3161	-0.0192686	22.5009	24.9507	20.3379	0.395748	0.39126	0.406565	15.9882
16	2009	C	C39	1	17	29	1.35681e+06	1.16465e+06	192159	946182	277001	259924		130207	5450.92	938197	7984.98	281774624	310037696	642711680	52272388	148476608	298656352	72604328	1.3259e+06	0.0863348	1.31311e+06	1.31537e+06		12467.2	14589.8	14738.7	61377.9	29410.4	-33864.7	-9507.55	-4030.92	362448	0.016619	0.3511	-0.00297088	20.9333	39.7403	21.8514	0.476448	0.55673	0.495355	16.0356	1.81066
16	2010	C	C39	1	18	30	1.64669e+06	1.41729e+06	229400	1.22428e+06	591730	239013	51000	197114	-3394.49	1.16013e+06	64146	304525248	361555040	728766080	59853136	162743184	358049344	79639696	1.71115e+06	0.290551	1.6963e+06	1.7168e+06	0	-2806.86	8770.7	10118.9	69674.6	-43279.9	-35523.1	-18042.6	62136.4	376441	0.009589	0.3018	0.0377342	64.697	59.8718	63.308	0.719167	0.558702	0.639341	32.4221	38.259
16	2011	C	C39	1	19	31	1.69065e+06	1.39538e+06	295264	1.26698e+06	683527	253035	61000	189304	4868.51	1.18925e+06	77735.4	446531200	464317504	1020928256	93020736	222273600	514919328	110962024	1.62176e+06	-0.052236	1.60748e+06	1.65204e+06		-22537.7	956.678	2417.94	70967.9	-137049	-141944	7692.61	288023	270189	0.008167	0.2991	0.170363	58.3012			0.344767	0.441638	0.36452		10.3107
16	2012	C	C39	1	20	32	1.65629e+06	1.33037e+06	325920	1.23161e+06	545635	273599	40000	197561	17951.6	1.17573e+06	55881.8	537206272	534742176	1202051840	109703208	256537616	597479936	135106128	1.83379e+06	0.130737	1.81898e+06	1.84876e+06	0	-12021.6	9182.61	4543.86	72548.6	-35924.5	53205.8	17759.2	1397.38	172895	0.014735	0.2907	0.000843679	157.845	90.8361	34.6928	0.235336	0.274531	0.233379		2.08451
16	2013	C	C39	1	21	33	1.57433e+06	1.25041e+06	323918	1.14632e+06	523907	334180	500	246100	-5963.71	1.12942e+06	16893.6	594847616	612270144	1342883072	123436056	273348704	657770240	146161856	2.00067e+06	0.0910071	1.97545e+06	2.01312e+06	0	-6949.59	18206.1	5984.39	73799.2	228325	-22405.5	94744.6	-113655	184374	0.018896	0.3041	-0.0721926	83.7296	86.0041	82.719	0.20747	0.197894	0.193433		2.07973
16	2014	C	C39	1	22	34	1.67794e+06	1.28703e+06	390905	1.24819e+06	514571	314441	95754.1	225929	13276.4	1.13174e+06	116449	636800384	684623040	1483225088	137550960	280073184	729183360	151573264	1.94235e+06	-0.0291526	1.90754e+06	2.017e+06	0	-14961.3	9237.97	6052.47	74602.3	-64038.5	-36857.8	-13125.3	87980.6	170314	0.011294	0.3702	0.0524338	88.924	128.85	90.0284	0.265988	0.328513	0.276442	2.33069	1.42279
16	2015	C	C39	1	23	35	1.42504e+06	1.05604e+06	368997	1.11749e+06	415077	298042	2370	204881	35061.6	1.09268e+06	24815.3	711896192	844349632	1761345024	173924080	334243744	794108736	201101840	1.83952e+06	-0.0529417	1.72613e+06	2.00106e+06	0	-156923	-154547	-127584	-52283.6	-64038.5	-36857.8	-13125.3	-125415	170645	-0.092764	0.3995	-0.0880085	195.143	672.176	216.348	0.608077	0.646234	0.592239		10.6458
16	2016	C	C39	1	24	36	1.72431e+06	1.34076e+06	383550	1.39246e+06	656283	316007	7000	230797	15476.5	1.36491e+06	27554	765073408	951702272	1921058432	204595616	382791264	863219328	218264496	2.02993e+06	0.103515	1.71673e+06	2.08654e+06		-23224	2773.49	9217.54	-42716.3	-97213.6	9129.68	53274.8	133275	261761	0.010851	0.4051	0.0772917		224.686		0.667595	0.753904	0.686126	9.52273	10.3986
16	2017	C	C39	1	25	37	2.35587e+06	1.88911e+06	466760	1.53605e+06	692747	361222	16700	344310	34091.9	1.50313e+06	32929.2	936680704	1110879232	2290539776	258519616	458527424	1062789632	245763488	3.12278e+06	0.538363	2.98011e+06	3.14182e+06		659216	665848	508683	426013	-431426	472952	107700	74684.5	321204	0.340581	0.4159	0.0317014	114.944	102.032	101.415	0.521936	0.565207	0.506612
16	2018	C	C39	1	26	38	3.29851e+06	810474	945137	2.35337e+06	1.38841e+06	436272	44500	445805	39916.6	2.18433e+06	1.11418e+06	1017387968	1280882176	2613703680	309862048	508108896	1158460544	291788032	4.61268e+06	0.477109	4.45396e+06	4.72639e+06		13423.8	45489.7	66861.8	427141	-154395	-386261	646502	579689	434814	0.034569	0.4043	0.175743	3.30884	40.2975	3.25858	0.538993	0.54133	0.490505
16	2019	C	C39	1	27	39	4.2587e+06	2.54228e+06	1.71642e+06	3.26603e+06	1.03327e+06	579782	489032	441618	77588.9	2.21458e+06	1.05144e+06	1051350208	1396499200	2806573312	387878912	520647392	1374271360	358934528	5.51191e+06	-0.000864906	5.45713e+06	5.75191e+06		30326.6	45057.6	33493.6	423976	-154395	-386261	105955	646502	659936	0.03266	0.4037	0.151807	20.1317	21.2372	18.6264	0.291813	0.31239	0.274
16	2020	C	C39	1	28	40	4.98763e+06	2.51387e+06	2.47376e+06	3.91554e+06	1.09906e+06	963237	596475	390090	109161	2.69792e+06	1.21762e+06	1079579904	1603038720	3031297792	394607392	551147072	1285315328	370780256	5.03518e+06	-0.00275303	4.98699e+06	5.34992e+06		44033.1	50186.7	54007.3	459537	17861.7	-245255	-19564.6	213501	543153	0.028476	0.4143	0.0428062	60.0304			0.36478	0.643896	0.385522
17	2008	C	C37	0	16	24	19089.8	9477.61	9612.16	199355	39966.1	13071.5		38.5033	3208.36	180942	18413.4	236436432	196053536	473640352	33632412	99063784	196521136	61394928	27420.3	0.168804		34503.7		-7170.91	-4448.98	-4448.98	-272606	-1439.24	1043.98	-397.56		1008.66	0.264783	0.4028
17	2009	C	C37	0	17	25	16969.6	8542.7	8426.95	203071	39532.7	12587.4		41.3823	9346.61	185162	17908.8	281774624	310037696	642711680	52272388	148476608	298656352	72604328	26090.8	-0.048485		37864.7	0	-11773.9	-10616.1	-10616.1	-283182	392.059	822.524	1214.58		2223.24	-0.07041	0.4155
17	2010	C	C37	0	18	26	13815.8	6210.12	7605.69	189434	38421.8	12562.8		173.282	6451.5	171526	17908.8	304525248	361555040	728766080	59853136	162743184	358049344	79639696	29902.7	0.146102		37438.1		-7535.38	6447.74	6447.74	-276734	649.586	-347.151	-447.565	-750	1775.68	1.02919	0.3483	-0.0542856				15.87	21.1228	16.1057	1056.12	125.525
17	2011	C	C37	0	19	27	13574.7	7050.92	6523.74	181859	35999.4	11679.2		386.992	2361.9	165237	16621.3	446531200	464317504	1020928256	93020736	222273600	514919328	110962024	32104.4	0.0736264		35053.4		-2493.07	3972.09	3972.09	-272762	34.8908	644.092	678.983	-750	2454.66	0.748895	0.2476		50.451		40.0749	10.8784	14.7157	10.6555	500.773	108.388
17	2012	C	C37	0	20	28	16264.9	10193.5	6071.39	187204	35579.6	11847.6		600.216	5113.78	170583	16621.3	537206272	534742176	1202051840	109703208	256537616	597479936	135106128	29282.7	-0.0878901		34802.8	0	-5520.12	-5212.66	-5212.66	-278006	-702.657	-12.4667	2784.88	3500	5239.54	-0.026436	0.2504	0.215187	40.2536		44.2992	4.98035	9.54461	5.197	4582.61
17	2013	C	C37	0	21	29	15151.1	14601.3	549.882	14381.3		993.572		706.025	-129.943	14381.3	16621.3	594847616	612270144	1342883072	123436056	273348704	657770240	146161856	27111.2	-0.0741574		33624.7	0	779.839	166886	157586	-120484	-2821.02	165372	-2556.12	-165107	2683.42	10.6156	0.2496	-10.8973	1.53943	1.53943	1.53943	8.94809	8.94809	8.94809
17	2014	C	C37	0	22	30	5148.96	4618.57	530.396	3799.35		1027.84		679.098	-17.3454	3799.35	0								21207.1	-0.217774		21879.8	0	-672.745	792.886	578.3	-119995	392.105	-59.1353	332.97	-165107	3016.39	0.076145	0.2334		2.22168	2017.33	2.18422	12.9137	33.0825	13.5652		349.497
17	2015	C	C37	0	23	31	4586.91	4100.71	486.197	3247.89		778.781		919.53	-67.5198	3247.89	0								17099	-0.193712		17137.1	0	-38.0521	-1.13196	-10.5929	-120009	392.105	-59.1353	332.97	0	2675.21	-0.014526	0.2068		996.297	3642.72	1002.97	27.1682	64.5154	27.7079	1469.4
17	2016	C	C37	0	24	32	5408.83	4630.21	778.615	3680.65		975.198		1237.14	-57.7246	3680.65									14197.1	-0.169715	13735.3	13775.7		421.392	479.819	389.158	-119749	63.4446	-337.122	-273.678		2401.53	0.084168	0.2163			8096.25		40.2733	78.2565	40.3505
17	2017	C	C37	0	25	33	7356	6621.8	734.195	5469.9		392.82		2900.78	-20.957	5469.9									13749.1	-0.0315553	13475.6	13567.5		181.332	209.486	157.916	-119596	-343.158	-59.8055	-483.801	-80.8378	2798.57	0.029169	0.2475	-0.0109894	1457.86	3961.34	1405.35	39.9616	60.8647	39.5979	8942.24
17	2018	C	C37	0	26	34	7324.3	1430.63	1698.05	5626.25		997.901		2900.75	-34.8684	6679.35	644.943								11990.7	-0.12789	11569.9	12221.1		-230.448	-212.906	-188.051	-119755	-1379.19	-89.7577	427.5	680.838	1848.89	-0.034043	0.2119	0.0929561	1951.69	3783.9	2163.22	22.4163	31.1532	22.1856		925.065
17	2019	C	C37	0	27	35	6273.36	5634.65	638.708	5129.2		1019.14		3861.65	-9.5401	5129.2									7602.27	0.00550294	7109.54	8401.89		-799.625	-780.156	-781.388	-120474	-1379.19	-89.7577	-1041.45	427.5	607.437	-0.116379	0.2131	0.0681453				24.7379	33.7779	25.3248
17	2020	C	C37	0	28	36	9174.28	8675.75	498.53	6610.05		960.615		5503.14	1.8719	6610.05									11785.7	-0.00661364	10893	11398.1		391.171	476.608	437.571	-120095	394.223	4.6381	1381.36	982.5	1988.8	0.060541	0.226	0.107093				25.7461	65.8181	31.8242		1064.05
19	2008	F	F51	1	16	27	53194.2	15143.6	38050.6	14882.1	7250	2805.75	400	3649.8	473.194	13624.1	1258	236436432	196053536	473640352	33632412	99063784	196521136	61394928	15111.8	-0.213914		16691.7		1240.8	1868.16	1601.36	3804.93	51.6992	-4715.98	226.373	4882.36	2250.18	0.046788	0.5966	0.0917836	53.0232	1887.1	53.5413	12.3117	18.8538	11.9768		99.4294
19	2009	F	F51	1	17	28	62335.7	21145.9	41189.7	25801.6	14900	1623.63	4900	3307.91	724.079	20901.6	4900	281774624	310037696	642711680	52272388	148476608	298656352	72604328	18414.2	0.218532	18328.7	19928.3		-1012.49	-872.66	-986.519	2514.42	171.541	-3848.77	6811.17	10488.4	11061.3	-0.002742	0.5419	0.168257	81.5689		144.062	8.64362	8.3929	8.23366	2526.55	44.6647
19	2010	F	F51	1	18	29	65846.9	23803.7	42043.2	28552.7	6240	3899.24	2700	6092.49	982.77	25847.7	2704.99	304525248	361555040	728766080	59853136	162743184	358049344	79639696	22979.7	0.247935	22913.8	23964.6		-88.4492	1116.5	898.539	3083.19	522.301	-5754.53	-5007.32	224.607	6054.02	0.032525	0.5337	0.00341104				11.0354	10.5865	10.5168	1184.6
19	2011	F	F51	1	19	30	106196	62692.4	43504	17208.8	3800	3486.4		7176.94	295.999	16763.8	444.992	446531200	464317504	1020928256	93020736	222273600	514919328	110962024	31823	0.38483	31634.8	32640.6		-498.978	1369.23	964.324	3781.21	-1879.02	1064.27	39630.3	40445.8	43734.3	0.019114	0.6274	0.380859	214.006		144.173	8.36792	6.95707	7.66382	368.164
19	2012	F	F51	1	20	31	122299	73483.1	48816.4	21682.4		4254.44		10540.3	-48.3988	20816.3	866.136	537206272	534742176	1202051840	109703208	256537616	597479936	135106128	31079	-0.023379	31079	34240.3	0	7405.16	7688.32	7406.39	10473.4	-4843.46	2364.14	-6392.07	-3730.88	37342.2	0.064972	0.5814	-0.0305061	299.99		231.992	9.09052	11.121	9.20823		122.958
19	2013	F	F51	1	21	32	133664	71681.4	61982.4	32495.4		3346.08		10666.4	-12.1468	30920.9	1574.52	594847616	612270144	1342883072	123436056	273348704	657770240	146161856	43831.9	0.410336	43783.9	46464.3	0	4200.84	6200.35	4521.42	9328.66	-1191.78	-5369.08	-11519.3	-4707.76	25822.9	0.04503	0.5379	-0.0352209	26.4234	270.749	24.6093	6.29692	4.60494	5.55965
19	2014	F	F51	1	22	33	115461	53869.6	61591.7	16097.4	4000	1767.95		10314.8	-103.325	14533.5	1563.88	636800384	684623040	1483225088	137550960	280073184	729183360	151573264	36812.1	-0.160151	36812.1	36022.1	0	1141.82	1805.41	1412.62	10212.8	2544.31	-4159.62	2339.55	3944.98	26734.8	0.013591	0.5005	0.0341671	46.0579		56.7922	4.75104	8.36087	5.28089		84.6606
19	2015	F	F51	1	23	34	106046	44604.4	61441.5	10332.1		2482.16		7594.8	-195.162	8874.93	1457.14								33822.5	-0.0812148		38880.3	0	-4823.44	-4042.5	-4296.06	6668.46	2544.31	-4159.62	2339.55	-3369.88	14801.4	-0.038743	0.43	-0.0317775	229.761		315.144	8.81678	13.6099	8.88069	127.565	33.4854
19	2016	F	F51	1	24	35	117854	60561.4	57292.9	12880.5	500	1578.23		6258.29	-118.224	11481.6	1398.93	765073408	951702272	1921058432	204595616	382791264	863219328	218264496	27338.4	-0.19171	27200.7	34136.4		9417.78	11420.6	9014.55	15824	6174.06	13118.8	21105	1767.42	35856.4	0.101231	0.3817	0.0149966				15.3912	17.9322	14.8234
19	2017	F	F51	1	25	36	107039	52791.8	54246.8	10723.3	1000	2354.61		7719.31	-169.263	9312.5	1410.79	936680704	1110879232	2290539776	258519616	458527424	1062789632	245763488	31576.3	0.155017	30993.9	37581.6		-5718.07	-6127.84	-6125.29	3640.24	-9491.46	240.024	-10260.3	-981.967	25596.2	-0.057036	0.3777	-0.00917395	76.2507		78.7718	25.1429	28.7542	26.3792	111.331
19	2018	F	F51	1	26	37	646895	417250	433760	213135	9160	47273.8	51668.8	47364.7	1013.13	429123	217772	1017387968	1280882176	2613703680	309862048	508108896	1158460544	291788032	1.07588e+06	-0.00323433	1.07476e+06	1.04313e+06		34122.1	33934.5	32085.6	126993	19005.4	-79158.5	12450.3	25980.6	63163.8	0.093215	0.7342	0.040162				14.1438	15.4522	14.7989		441.795
19	2019	F	F51	1	27	38	677507	406456	271051	215163	2359.5	26612.3	83591.3	33868.8	-63.6615	118200	96962.6	1051350208	1396499200	2806573312	387878912	520647392	1374271360	358934528	1.106e+06	0.000745519	1.10518e+06	1.06484e+06		43357.4	42902.9	38451.6	149514	19005.4	-79158.5	-47668.4	12450.3	15495.5	0.064535	0.7328	0.0183766	30.1015	19.4342	21.1535	0.897708	0.939289	0.727719	32.2906
19	2020	F	F51	1	28	39	730938	413949	316990	251414	11031.9	48089.7	84186.5	19831.1	1490.78	153979	97435.1	1079579904	1603038720	3031297792	394607392	551147072	1285315328	370780256	1.18845e+06	-0.00340917	1.18773e+06	1.14645e+06		45547.1	45784.2	40377.2	163754	28652.8	-9738.84	3553.95	-15352.4	19049.4	0.066921	0.7403	-0.0210037	23.4993	26.1808	26.0733	0.816988	1.33331	0.887296	47.5438	7.59315
20	2008	C	C39	0	16	27	44667.1	19756.3	24910.8	19886.1	9400	4989.51		9839.73	652.728	19848.6	37.5474	236436432	196053536	473640352	33632412	99063784	196521136	61394928	18940.1	-0.01989		19395.7	0	151.663	491.459	756.791	-21681.7	-1861.65	-1145.25	-292.188	2738.71	2431.47	0.026078	0.5407	0.0613139	73.787	267.158	69.3709	8.42546	9.40502	7.82958	109.687	36.0474
20	2009	C	C39	0	17	28	75678	44380.7	31297.3	50481.6	3344.22	8154.61	21962.1	19852.6	1169.5	27875.3	22606.3	281774624	310037696	642711680	52272388	148476608	298656352	72604328	50826.3	1.68352		49995.9	0	830.358	714.329	415.459	-21266.2	-9964.29	-2387.08	1380.23	13748.5	8104.51	0.030954	0.5464	0.181671	154.154	138.7	143.195	6.15954	3.12643	4.87293
20	2010	C	C39	0	18	29	72589.4	41515.5	31073.9	45933	6607.39	12575.9	20437.4	18167.5	1808.1	24996	20936.9	304525248	361555040	728766080	59853136	162743184	358049344	79639696	74558	0.466919		73099.5		1458.48	1250.48	917.726	-20348.5	5679.98	-1208.53	4748.39	592.584	11368.7	0.036507	0.5389	0.00816351	766.757	66.0939	225.907	6.26755	5.77553	5.76191		31.2195
20	2011	C	C39	0	19	30	66838.6	36186.2	30652.4	39144.6	10454.4	4333.24	18614.1	8555.31	1897.99	20506.1	18638.5	446531200	464317504	1020928256	93020736	222273600	514919328	110962024	87577.8	0.174627	82762.6	86059.6		1518.25	1453.65	1037.45	-19311.1	4817.09	-1785.77	3310.77	584.164	14142.7	0.046885	0.5389	0.00873993	294.045	202.088	5788.56	3.61937	2.94268	3.22425	47.5094
20	2012	C	C39	0	20	31	68164.5	38412.1	29752.5	40146.4	10969.5	4895.29	16371.9	16178.3	2167.05	23631.6	16514.8	537206272	534742176	1202051840	109703208	256537616	597479936	135106128	72389.1	-0.173431		71828.5	0	560.651	463.212	324.19	-18986.9	1841.91	-992.088	-749.622	-1446.88	11283.5	0.036206	0.5406	-0.0212262	159.942	87.7238	141.039	1.89469	1.92953	1.92606	34.4466
20	2013	C	C39	0	21	32	73134.8	44113.2	29021.6	45768.5	16214.1	5220.63	16241.9	16227.9	2145.43	29266.2	16502.3	594847616	612270144	1342883072	123436056	273348704	657770240	146161856	62682.1	-0.134095		63443.6	0	-761.524	-759.517	-651.74	-19638.6	-6935.34	-999.167	-4954.42	3155.54	5425.15	0.016923	0.5365	0.0431469	536.294	531.2		2.40176	2.81561	2.62126	94.3917
20	2014	C	C39	0	22	33	116274	88771	27503.1	88139	13811.4	6554.78	58530	11242.5	3978.46	29332.4	58806.6	636800384	684623040	1483225088	137550960	280073184	729183360	151573264	69484	0.108514		69107.7	0	474.654	1064.37	768.762	-18869.8	11949.2	-50460.2	-2831.22	35485.1	2881.94	0.054137	0.5362	0.305185		785.317		3.48293	3.35543	3.43748
20	2015	C	C39	0	23	34	115509	96076	19432.9	84368.3	11947.9	5424.17	55470	10996.6	4839.37	28637.8	55730.4	711896192	844349632	1761345024	173924080	334243744	794108736	201101840	49945.6	-0.281193		53100.3	0	-630.039	-346.939	-673.151	-19543	11949.2	-50460.2	-2831.22	45965.4	66211.5	0.041113	0.5484	0.397938	509.406	1912.72	521.838	5.636	8.33124	6.02764	32.773
20	2016	C	C39	0	24	35	63247.6	34972.9	28274.7	31277.7	18121	7371.44		13980.8	501.29	31017.3	260.441	765073408	951702272	1921058432	204595616	382791264	863219328	218264496	61916.8	0.239685	57005.7	61111.1		839.097	868.301	545.771	-18744.2	-1869.33	-610.591	-52883.2	-50345.2	9333.27	0.019103	0.5558	-0.796002		3600.26		13.5499	12.2868	13.0235	39.0092
20	2017	C	C39	0	25	36	62976.3	34810.5	28165.8	30909	16662	8400.49		14879.6	897.909	30902.5	6.4411	936680704	1110879232	2290539776	258519616	458527424	1062789632	245763488	85804	0.385796	81169.1	85345.5		531.786	253.108	97.4409	-18646.7	1172.33	-972.687	-2254.03	-2423.06	6881.25	0.018535	0.5595	-0.0384757	1246.74	4038.93	1257.98	10.9895	8.86773	10.106
20	2018	C	C39	0	26	37	61709	32396.8	32396.8	29312.2	16156.9	6097.53		11679.8	1031.68	32025.1	29684	1017387968	1280882176	2613703680	309862048	508108896	1158460544	291788032	63704.7	-0.257556	58203.7	63430		404.615	459.196	329.502	-18317.2	7446.37	-290.854	-6300.12	-1796.94	3410.83	0.026822	0.5641	-0.0291196	4376.4	3468.49	4955.13	4.96994	6.21199	5.08982	363.756	3155.83
20	2019	C	C39	0	27	38	61416.4	31667.4	29749	28473.6	2463.39	10880.5	7300	13875.6	994.678	20934	7539.61	1051350208	1396499200	2806573312	387878912	520647392	1374271360	358934528	72155.7	-0.000413206	64653.3	71410.6		790.04	775.076	546.005	-17771.2	7446.37	-290.854	868.385	-6300.12	3809.55	0.028845	0.5815	-0.102581	1074.2	3426.66	1090.46	5.55613	6.14834	5.80869		45.6031
20	2020	C	C39	0	28	39	62778	33786.2	28991.8	29153.1	1252.78	9831.82	6100	12806.4	1264.07	22642.3	6510.81	1079579904	1603038720	3031297792	394607392	551147072	1285315328	370780256	69174.2	-0.00389942	61738.5	68625.2		873.719	881.704	683.019	-17088.2	5971.93	-352.051	-659.407	-6171.27	6096.81	0.026551	0.5662	-0.0983032	470.375		534.937	3.55935	7.3128	3.85953	34.4903	80.9536
21	2008	C	C39	1	14	23	433173	257587	175586	86721.3		63855.8		79491.5	476.251	80332.3	6389.02								1.39473e+06	0.0652276	1.38375e+06	1.37183e+06		29601.2	31020.1	31648	105297	33851.7	-29903.8	-31967.9	-35180.7	135379	0.056461	0.6007	-0.0812164	16.4444	41.3097	29.0334	0.890721	0.739928	0.846643		159.531
21	2009	C	C39	1	15	24	542829	344319	198510	147549	43992.6	77001.4		99795.2	-3134.82	145644	1904.7	281774624	310037696	642711680	52272388	148476608	298656352	72604328	1.34053e+06	-0.112764	1.3354e+06	1.3115e+06		30554.2	31039.1	26593.7	128908	49369.1	-23714.1	17142.4	-8269.71	186633	0.056411	0.6454	-0.0152345	20.0093	39.242	22.1229	0.454034	0.801831	0.528535	18.7067	41.5307
21	2010	C	C39	1	16	25	666654	405777	260876	218820	75115.1	110497		147442	-1968.59	213563	5257.66	304525248	361555040	728766080	59853136	162743184	358049344	79639696	2.07715e+06	0.549501	2.07173e+06	2.05663e+06		41752.3	39972.1	35634.2	132153	11443.4	-38523.5	-20436.5	7020.88	177965	0.061447	0.646	0.0105315	47.426	39.3709	41.2598	0.940843	0.599343	0.755598	25.5469	17.3751
21	2012	C	C39	1	18	27	1.01814e+06	746656	271480	602513	496691	72247.7		139717	-7933.27	599662	2851.06	537206272	534742176	1202051840	109703208	256537616	597479936	135106128	1.63995e+06	-0.119743	1.62382e+06	1.64162e+06	0	5328.69	5844.92	845.215	133678	28784.8	-24465.9	-38031.7	-40410	495324	-0.00253	0.6135	-0.0396902	33.7397	63.8376	34.9073	0.398679	0.459774	0.419993	43.6721	73.677
21	2013	C	C39	1	19	28	1.37266e+06	1.09627e+06	276385	876541	694291	148252		183718	-29398.9	873127	3413.28	594847616	612270144	1342883072	123436056	273348704	657770240	146161856	1.50395e+06	-0.0829284	1.49812e+06	1.49176e+06	0	24441.7	25009.2	15887.5	152762	44885.1	-27176.2	38369.8	23392.9	803441	0.015122	0.6218	0.0170421	693.03	55.5935	1026.62	0.357181	0.395665	0.364688	20.3496	26.5684
21	2014	C	C39	1	20	29	1.44391e+06	1.15847e+06	285436	938976	740806	162906		221340	-19750.5	936004	2972.43	636800384	684623040	1483225088	137550960	280073184	729183360	151573264	1.64442e+06	0.0933961	1.63888e+06	1.61023e+06	0	25974.7	27158	16055.6	159730	-9909.17	-23781.8	-31826.6	4767.32	820792	0.005085	0.5711	0.00330167	51.9515		481.851	0.548805	0.499869	0.533658	18.3887	15.2427
21	2015	C	C39	1	21	30	1.43375e+06	1.04831e+06	385438	913183	742532	95563.4		162308	-11929.7	899465	13718.5	711896192	844349632	1761345024	173924080	334243744	794108736	201101840	1.53618e+06	-0.0662558	1.53061e+06	1.50502e+06	0	19769.1	27744.9	18066	166523	-9909.17	-23781.8	-31826.6	105621	762593	0.010619	0.5714	0.0736673	105.014	80.8385	51.3882	1.02533	1.03414	1.02858
21	2016	C	C39	1	22	31	1.17174e+06	726770	444967	642004	395326	131805		224208	4721.21	622583	19421.2	765073408	951702272	1921058432	204595616	382791264	863219328	218264496	1.50692e+06	-0.0190501	1.50206e+06	1.49618e+06		33882.2	37340	22374.1	176869	35653.9	-109215	-119559	-55325.2	343524	0.030316	0.5566	-0.0472164	75.1672	22.4793	48.5784	0.883992	0.94955	0.913775	27.6877	43.3105
21	2017	C	C39	1	23	32	1.65995e+06	1.12099e+06	538959	1.06707e+06	783842	147884		162595	2395.66	1.03982e+06	27248	936680704	1110879232	2290539776	258519616	458527424	1062789632	245763488	1.42098e+06	-0.0570298	1.41696e+06	1.39993e+06		73398.3	73170.8	57389.6	223643	71967.3	-105139	53326.3	96364.8	680524	0.055704	0.5563	0.0580529	60.8913	27.9543	70.0253	0.904088	0.985551	0.911309	38.2114	57.3711
21	2018	C	C39	1	24	33	1.55394e+06	628596	638666	915271	671376	170950		154170	-16966.2	1.0086e+06	545342	1017387968	1280882176	2613703680	309862048	508108896	1158460544	291788032	1.6061e+06	0.130278	1.5974e+06	1.59103e+06		69936.2	69892	56537.2	269294	-100017	-112414	160785	88590.4	580279	0.047497	0.5573	0.0570103	22.4062	35.2655	23.6718	0.904927	0.803057	0.871372	17.8676	73.1863
21	2019	C	C39	1	25	34	1.84534e+06	1.20036e+06	644978	1.13513e+06	825364	211963		183349	-17414.7	1.1138e+06	21327.1	1051350208	1396499200	2806573312	387878912	520647392	1374271360	358934528	1.32238e+06	0.00131839	1.31443e+06	1.25872e+06		54639.8	54659.4	44185.9	328126	-100017	-112414	-39071	160785	480427	0.037395	0.5636	0.0871303	24.4094	30.7384	23.5319	0.85925	0.947589	0.879071	32.798
21	2020	C	C39	1	26	35	2.16346e+06	1.40878e+06	754682	1.36247e+06	777527	218206	185000	292681	27060.8	1.13989e+06	222579	1079579904	1603038720	3031297792	394607392	551147072	1285315328	370780256	1.49672e+06	-0.0008739	1.47083e+06	1.44886e+06		112156	111989	95308.8	408622	312248	-157519	1596.9	-144405	749403	0.056758	0.5038	-0.0667471	57.271	60.9764	58.3928	1.91364	1.90397	1.96082		26.4068
23	2009	C	C30	0	16	25	107522	70106.8	37415.2	76128.9	21000	24602		21102.5	831.466	75915.4	213.458	281774624	310037696	642711680	52272388	148476608	298656352	72604328	78013.1	0.45431		75749.3	0	2263.8	2323.67	2443.3	4668.5	8706.26	-3322.62	1198.65	-4184.99	7530.27	0.02986	0.5282	-0.0389222	39.6112		40.0577	1.59598	2.65799	1.64938		90.4386
23	2011	C	C30	0	18	27	109357	76816.3	32540.8	74833.2	24300	22972.7	8241.74	38240.7	2113.65	66591.5	8241.74	446531200	464317504	1020928256	93020736	222273600	514919328	110962024	80014.8	-0.129909		77948.2		2119.49	2174.06	910.02	5898.32	3879.9	-2072.01	8553.93	6746.05	19590.2	0.040656	0.4947	0.0616882	99.3944	155.25	48.9555	1.41078	2.20734	1.35207	10.2361	18.2201
23	2013	C	C30	0	20	29	134491	118297	16194.1	92986.6	22710.7	38040.2	482.188	52967.7	1484.68	92504.4	482.188	594847616	612270144	1342883072	123436056	273348704	657770240	146161856	106954	0.218224		104986	0	2171.16	2160.21	1182.25	6605.39	2929.79	1479.74	-10301.6	-14711.1	20237.5	0.02711	0.5005	-0.109383	176.045		376.894	1.02888	1.3469	1.00289		5.75564
23	2014	C	C30	0	21	30	147400	130992	16408.2	104944	26400	36954.5	1558.65	61168.3	1657.62	103323	1620.71	636800384	684623040	1483225088	137550960	280073184	729183360	151573264	109236	0.0213333		106967	0	2285.65	2392.34	1506.64	7575	-2501	-2140.5	-2917.35	1724.15	17890.9	0.026752	0.5266	0.011697	103.517		66.9102	1.14426	1.53008	1.11072	41.772
23	2015	C	C30	0	22	31	156587	140586	16000.2	111931	27850	39562.9		69091.6	2013.67	111223	708.014	711896192	844349632	1761345024	173924080	334243744	794108736	201101840	103780	-0.0499389		98490.7	0	5289.73	4293.72	2663.39	9419.8	-2501	-2140.5	-2917.35	-1419.96	17342.3	0.039401	0.46	-0.00906819	251.332		217.825	3.46651	5.74833	3.58219
23	2016	C	C30	0	23	32	151397	136583	14813.7	105836	22870	37215.2	6693.8	64243.4	1902.92	99045.2	6790.92	765073408	951702272	1921058432	204595616	382791264	863219328	218264496	100996	-0.0268295	99383.3	99076.5		1919.52	2174.93	1582.85	9710.77	7099.13	-536.843	5123.96	-1438.33	22154.7	0.024149	0.5497	-0.0095004	151.916	228.571	344.415	3.89874	4.1914	3.70684	137.288	60.376
23	2017	C	C30	0	24	33	195162	174091	21071.3	147282	31890	40864.6		71581.2	1749.53	146860	422.011	936680704	1110879232	2290539776	258519616	458527424	1062789632	245763488	122919	0.217065	121204	121117		2191.82	4224.35	2868.88	11970.5	24897.8	-3521.48	16572.1	-4804.24	42504.1	0.032647	0.5209	-0.0246167	246.593	108.564	157.673	3.86472	4.24514	3.67842	54.9816	28.804
23	2018	C	C30	0	25	34	232049	43160.6	50696	181353	34982.9	51016		89690.4	2276.07	208381	23668.2	1017387968	1280882176	2613703680	309862048	508108896	1158460544	291788032	161133	0.310888	159881	155244		6075.96	6011.18	3513.64	13908.8	11996.3	-4924.48	-3574.26	-5225.29	48330.3	0.03658	0.4714	-0.022518	89.2836		241.092	2.08385	2.45547	2.03271	10.2878	51.7105
23	2019	C	C30	0	26	35	251940	212482	39458.4	193450	37891.3	65663.6		101568	2218.42	191858	1591.92	1051350208	1396499200	2806573312	387878912	520647392	1374271360	358934528	183053	-0.000258683	182895	173400		10388.7	10801.3	7456.86	18158.7	11996.3	-4924.48	3497.57	-3574.26	54798	0.052333	0.4709	-0.0141869	61.961	23.2931	32.2155	1.35111	1.6905	1.3017	18.0486
23	2020	C	C30	0	27	36	232808	195269	37539.6	172205	35860.1	77841.6		89324.8	2132.29	170947	1257.92	1079579904	1603038720	3031297792	394607392	551147072	1285315328	370780256	178318	-0.00482025	176412	174189		4410.88	3946.17	2236.17	17224.5	8874.19	-497.626	4993.25	-3383.31	47969.3	0.023644	0.5892	-0.0145326	26.7209		52.2738	1.0885	2.98702	1.18933	16.6096
25	2008	F	F51	1	15	22	61454.4	12896.9	48557.5	42755.7	13351.2	3191.02	1460	1296.57	1267.7	31859.6	10896.2	236436432	196053536	473640352	33632412	99063784	196521136	61394928	63789.7	-0.356334		64571.5	0	-51.1272	218.892	184.49	-6668.74	3547.81	304.018	-3619.82	-7468.94	3967.47	0.020148	0.6824	-0.121536	286.915		469.597	1.91822	2.33252	1.99559		33.841
25	2009	F	F51	1	16	23	61148.7	14471.6	46677.1	41640.8	5241.89	3273.47	9570	881.373	960.469	22680.3	18960.5	281774624	310037696	642711680	52272388	148476608	298656352	72604328	43267.6	-0.321714	42798.3	44955.4		-200.233	864.312	812.351	-6038.73	2647.52	915.768	3270.15	-293.11	7737.62	0.028055	0.6855	-0.00479339	616.106			1.78188	3.00132	2.1494	32.0382	26.6949
25	2010	F	F51	1	17	24	59955.6	12695.6	47259.9	39975.8	4236.37	3076.78	9270	883.199	840.711	21356.4	18619.4	304525248	361555040	728766080	59853136	162743184	358049344	79639696	38634.8	-0.107073	38149.5	40178		279.143	327.634	392.231	-5659.54	714.399	-67.9006	-825.32	-1470.71	6912.3	0.018769	0.678	-0.02453	347.092		186.253	6.51666	6.4117	6.29465	106.5
25	2011	F	F51	1	18	25	57069.3	11706.8	45362.5	36931.2	4279.24	2295.05	468	692.622	830.701	27155	9776.13	446531200	464317504	1020928256	93020736	222273600	514919328	110962024	40328.2	0.0438302	39570.2	41819.2		-682.864	660.458	125.02	-5443.77	-1473.87	1865.39	-819.641	-1209.63	5592.66	0.024306	0.6911	-0.0211957	600.925	1547.88	468.575	6.10074	6.05427	6.30661	329.929
25	2012	F	F51	1	19	26	64491.1	13698.2	50793	44385	9388.12	2362.66	14300	577.938	1008.13	28652.3	15732.7	537206272	534742176	1202051840	109703208	256537616	597479936	135106128	41964.3	0.0405685	39387.5	42971.7	0	-516.686	923.654	97.1919	-4729.15	-775.638	-3268.88	-78.1042	3966.59	5514.55	0.030036	0.6791	0.061506	1078.33			3.34288	3.51486	3.35487
25	2013	F	F51	1	20	27	70099.8	16572.4	53527.4	49728.3	11097	2200.8	13100	501.674	1678.36	32189.2	17539.1	594847616	612270144	1342883072	123436056	273348704	657770240	146161856	48672.9	0.159866	43944.6	47875.2	0	1652.78	1417.92	301.798	-4039.08	-262.963	-317.17	802.092	1382.62	6989.88	0.04426	0.7042	0.0197236	1400.67	80.2423	175.306	3.24405	3.04458	3.12564
25	2014	F	F51	1	21	28	80632.5	15348.3	65284.2	60399.4	7471.97	2234.09	17859.8	137.326	1777.11	36849.2	23550.2	636800384	684623040	1483225088	137550960	280073184	729183360	151573264	46498.8	-0.0446691	45155.1	48179.9	0	918.987	1002.54	856.621	-3902.65	621.471	-9692.96	1687.92	10759.4	8004.57	0.035841	0.6966	0.133437	756.905	177.006	1140.46	4.6932	4.85754	4.63811
25	2015	F	F51	1	22	29	116867	35939.5	80927.3	29008		2741.71		56.2051	434.369	26235.9	2772.02	711896192	844349632	1761345024	173924080	334243744	794108736	201101840	30372.7	-0.346807	29070.5	27782	0	4689.89	4729.31	4273.8	374.226	621.471	-9692.96	1687.92	29898.9	15918.5	0.051331	0.765	0.255837	707.961	3521.2	1050.97	13.0424	18.652	14.1461	975.838	51.1908
25	2016	F	F51	1	23	30	118900	34496.9	84403.2	28046.5	5000	2359.92	1200	11.3737	-50.5961	24888	3158.5	765073408	951702272	1921058432	204595616	382791264	863219328	218264496	32424.1	0.0675411	31640.5	29753.9		3180.06	3048.53	2761.79	3093.58	5787.49	3933.61	7931.29	-1789.85	21849.8	0.02503	0.7532	-0.0150534	504.998	872.468	445.078	71.0594	67.6819	71.4273	267.501	1654.73
25	2017	F	F51	1	24	31	140331	45779.5	94552	40529.1	12000	2803.27	3860	4421.52	152.017	34825.1	5704.02	936680704	1110879232	2290539776	258519616	458527424	1062789632	245763488	34723.7	0.070924	33988.3	31300.2		6823.5	6892.54	6578.16	9779.86	-209.307	-14895.1	-3670.44	11434	16179.3	0.054267	0.7427	0.0814787	517.429	983.624	570.116	44.0732	44.0256	43.8801	246.917	578.361
25	2018	F	F51	1	25	32	165830	105021	109928	55901.3	14300	7336.59	3493.49	8610.47	650.811	70900.5	94929	1017387968	1280882176	2613703680	309862048	508108896	1158460544	291788032	41423.9	0.192956	40636.8	41073.6		9229.21	9055.19	8614	18453.5	7891.14	35188.2	-17297.3	-1407.31	16951.2	0.063173	0.7235	-0.00848647	168.748	182.686	143.528	31.968	30.1317	30.9906
25	2019	F	F51	1	26	33	164578	68433.7	96144.5	30656.9		6908.74		11261.3	498.277	30028.4	628.503	1051350208	1396499200	2806573312	387878912	520647392	1374271360	358934528	57107.3	-0.00256804	56194.8	50928.9		30334	30259.5	21880.7	38742.4	7891.14	35188.2	25782	-17297.3	42885.2	0.186	0.6852	-0.105101	112.3	142.864	110.08	23.3526	20.2427	21.9053		809.673
25	2020	F	F51	1	27	34	170844	63866.6	106978	32379.6		7658.32	1117.18	1982.85	-330.588	30830.5	1549.14	1079579904	1603038720	3031297792	394607392	551147072	1285315328	370780256	42441.9	-0.00284165	41630.7	37625.4		7350.68	7670.32	6030.52	42414.2	10910.5	-29779	-19220.6	-365.407	23762.6	0.04369	0.6535	-0.00213883	34.9879	385.364	37.0111	13.4056	22.3794	14.2529	97.0151	294.085
26	2008	F	F52	1	15	18	144119	92884.6	51234.2	76169.5	57500	5880.92	7000	10054.1	4553.44	67722.3	8447.18	236436432	196053536	473640352	33632412	99063784	196521136	61394928	108641	0.349114	107868	101700		6951.1	7422.46	6501.88	12002.5	-7772.51	-17257.7	2419.03	27460	10823.4	0.090308	0.5175	0.190537	61.3764	61.0727	58.1586	4.70602	3.47466	4.21689
26	2009	F	F52	1	16	19	152394	100950	51443.2	78871.7	55500	8261.84	9000	12198.2	4143.83	68871	10000.7	281774624	310037696	642711680	52272388	148476608	298656352	72604328	123740	0.138983	122919	116799		7993.08	8533.61	7075.05	15857.7	8302.05	-4389.81	-1253.22	-5163.6	9570.16	0.07935	0.5359	-0.0338833	30.7915	46.8022	33.2562	1.8428	1.77409	1.82689		6.12502
26	2010	F	F52	1	17	20	243654	190573	53081.3	114897	72825.4	15635.3	18144	17589.6	4781.01	96500.2	18397.1	304525248	361555040	728766080	59853136	162743184	358049344	79639696	178075	0.439112	176841	168070	0	10011.9	11349.3	9401.85	22251.5	-9848.57	-6006.04	51775.4	67633.5	61345.6	0.075556	0.5631	0.27758	48.5946	42.3185	42.7798	2.77849	2.1067	2.52194	41.4126	45.1855
26	2011	F	F52	1	18	21	289578	221224	68353.9	150202	98010.7	19146.1	5703.06	26890.1	6520.71	144251	5950.9	446531200	464317504	1020928256	93020736	222273600	514919328	110962024	256105	0.438185	254058	237434		18668.6	19157.9	15925.9	34366.1	-40949.1	-23169	-44382.9	19747.8	16962.7	0.090152	0.5985	0.0681953	49.1758	31.2046	41.747	2.59634	1.88527	2.32818
26	2012	F	F52	1	19	22	332676	249462	83214.5	187768	140980	21129.8	4838.3	30911.7	11865.6	182779	4988.9	537206272	534742176	1202051840	109703208	256537616	597479936	135106128	302396	0.180723	299186	289554	0	12994.4	13648.7	11566	38698.5	4584.67	-11554	-3955.14	2989.48	14042.1	0.075399	0.5422	0.00898614	28.2628	32.0876	28.6173	1.75753	1.52577	1.6761
26	2013	F	F52	1	20	23	355870	267730	88140.3	201988	102300	22234.8	17327.5	32445.7	10026.8	144593	57395.4	594847616	612270144	1342883072	123436056	273348704	657770240	146161856	310350	0.0263014	306575	295746	0	14763.1	15147.7	13012.5	46970.7	7904.75	-11828.3	-3275.79	703.052	10766.3	0.069317	0.5119	0.00197559	23.3977	19.449	23.4551	0.894909	0.897041	0.89	59.0266	12.9169
26	2014	F	F52	1	21	24	365778	270669	95109.4	202130	98944.5	14711.9	13995.2	35127.7	10581.9	147838	54292	636800384	684623040	1483225088	137550960	280073184	729183360	151573264	327814	0.0562739	324537	311835	0	15894.5	17039.5	14610.3	56682	28919	-18724.9	721.696	-9450.32	11645.5	0.073637	0.4749	-0.0258362	20.7061	15.2391	19.3089	0.868178	0.819827	0.849713	34.0857	21.6915
26	2015	F	F52	1	22	25	424667	314809	109858	194384	98818.6	15594	9099.5	30472.6	9434.75	144872	49511.9	711896192	844349632	1761345024	173924080	334243744	794108736	201101840	316220	-0.0353696	312777	303840	0	12462.4	13553	12204.4	63541.7	28919	-18724.9	721.696	35469	63896.3	0.055604	0.4567	0.0835219	40.5932	32.8643	40.3408	1.80919	1.6584	1.77009	20.5083	13.5582
26	2016	F	F52	1	23	26	400490	282768	117722	162995	109844	21542.2	11530.1	30667.1	6888.76	150867	12128.1	765073408	951702272	1921058432	204595616	382791264	863219328	218264496	299386	-0.0532325	297006	286693	0	12738.2	14503.1	11037.5	68798.7	45575.9	-18521	-21016	-48261.3	42880.3	0.049203	0.4637	-0.120506	46.0877	51.8853	54.0684	1.77873	1.91849	1.87421	14.1953	14.423
26	2017	F	F52	1	24	27	357979	242790	115189	111182	52599.1	26325.6	7987.04	32625.5	4918.67	102604	8577.44	936680704	1110879232	2290539776	258519616	458527424	1062789632	245763488	334581	0.117555	332672	318262		18847.6	18971.5	14261.6	77148.5	56495.5	-12646.6	-24228	-68051.1	18715.3	0.060286	0.4906	-0.190098	56.7239	34.6208	48.7291	2.09124	1.91581	2.03414	13.7373	12.7339
26	2018	F	F52	1	25	28	359969	257013	257014	102955	54711.8	25991.4	451.711	37054.6	3591.62	245797	114172	1017387968	1280882176	2613703680	309862048	508108896	1158460544	291788032	340045	0.0163311	338235	319024		23040.3	23119.7	18383.5	85136.1	44482.1	-16606.3	-12675.5	-20783.1	16482.8	0.071448	0.5251	-0.0577358	33.5328	20.0877	30.4754	1.42935	1.40357	1.41463	8.46496	17.6777
26	2019	F	F52	1	26	29	376092	266050	110042	110638	56790.9	27977.3	432.168	39747.1	3281.53	109776	862.401	1051350208	1396499200	2806573312	387878912	520647392	1374271360	358934528	370421	0.00145572	368696	345062		27288	27623.4	21590.9	96684.1	44482.1	-16606.3	15247.1	-12675.5	31666.9	0.08104	0.4239	-0.0337032	21.5659	15.4002	21.0126	1.1659	1.10942	1.15181	11.9549	92.3678
26	2020	F	F52	1	27	30	401871	295408	106463	121875	54267.3	30121.2	407.033	47559.9	3344.93	120870	1005.45	1079579904	1603038720	3031297792	394607392	551147072	1285315328	370780256	424344	-0.00341428	422699	390141		37190.4	37346.1	29412.2	116449	37821.1	-13338.1	3796.37	-20405.5	35305.7	0.100219	0.447	-0.0507762	17.4185		27.1391	1.01528	1.598	1.10639	8.45465
27	2008	D	D44	1	15	15	2.93849e+06	743341	2.19515e+06	1.57055e+06	218706	37476.1	487797	108155	51792.7	1.00481e+06	565746	236436432	196053536	473640352	33632412	99063784	196521136	61394928	1.06429e+06	0.0276416	1.03967e+06	1.02953e+06		26587.8	132718	116389	197407	172191	-396255	48306.7	274205	254824	0.068057	0.7607	0.0933152	16.1362	23.7929	16.6503	3.02835	2.89742	2.77493	11.7261	15.5824
27	2009	D	D44	1	16	16	3.02498e+06	773039	2.25194e+06	1.45653e+06	116174	47195.3	410555	175610	38734.8	960469	496064	281774624	310037696	642711680	52272388	148476608	298656352	72604328	1.13887e+06	0.0700709	1.09895e+06	969701		229466	283129	231758	366793	304897	-111634	-54834.9	-247880	269642	0.107626	0.7495	-0.0819442	22.7083	32.9717	25.5426	2.48334	3.71026	2.71979	15.3492	8.94345
27	2010	D	D44	1	17	17	2.907e+06	693524	2.21347e+06	1.26548e+06	61934.1	66104	357898	184660	30970.7	618378	647101	304525248	361555040	728766080	59853136	162743184	358049344	79639696	1.24647e+06	0.0944832	1.20259e+06	1.14076e+06		119882	197752	161594	432976	255122	-57582.6	-93312.7	-289134	218281	0.076883	0.7455	-0.0994615	12.5065	14.1553	11.0247	2.54506	2.50437	2.31856	9.50644	7.26225
27	2011	D	D44	1	18	18	3.15091e+06	923620	2.22729e+06	1.45881e+06	156711	138883	290146	189656	40927.7	873286	585527	446531200	464317504	1020928256	93020736	222273600	514919328	110962024	1.4387e+06	0.15422	1.39577e+06	1.34628e+06		97818.7	156285	118285	508640	317684	-297085	158994	140954	309713	0.064953	0.7554	0.0447344	13.4254	16.0674	15.0491	1.74048	1.82325	1.7292	8.5036	5.10033
27	2012	D	D44	1	19	19	3.23592e+06	954796	2.28113e+06	1.48104e+06	238983	129589	247035	138470	44238.6	970401	510635	537206272	534742176	1202051840	109703208	256537616	597479936	135106128	1.28285e+06	-0.108329	1.23353e+06	1.18282e+06	0	96019.5	161370	113648	567473	263856	-160603	57504.4	-44925.4	326394	0.064118	0.7573	-0.0138833	13.4289	13.1924	13.857	1.10408	1.30843	1.09947	5.00007	10.3125
27	2013	D	D44	1	20	20	3.33935e+06	981448	2.3579e+06	1.45541e+06	299033	101779	212282	197261	46885.7	1.14848e+06	306930	594847616	612270144	1342883072	123436056	273348704	657770240	146161856	1.23508e+06	-0.0372374	1.19251e+06	1.09264e+06	0	157663	221740	173663	674993	229448	-217264	-89162	-100096	375142	0.081526	0.7429	-0.0299746	13.9071	14.1919	14.1892	1.23203	1.57482	1.28471	5.99006	20.5125
27	2014	D	D44	1	21	21	3.84414e+06	1.24131e+06	2.60283e+06	1.80868e+06	227498	167264	281774	251557	60507.5	1.42948e+06	379203	636800384	684623040	1483225088	137550960	280073184	729183360	151573264	1.2506e+06	0.0125709	1.20116e+06	1.0624e+06	0	225210	291737	233610	796552	319014	-236156	181422	100243	391974	0.097075	0.7462	0.0260769	8.64444	7.8755	7.7592	1.21549	1.31543	1.18254	6.54274	3.10189
27	2015	D	D44	1	22	22	5.80674e+06	1.59338e+06	4.21337e+06	3.31996e+06	685583	187182	668633	278924	70699.2	1.80606e+06	1.5139e+06	711896192	844349632	1761345024	173924080	334243744	794108736	201101840	1.113e+06	-0.110032		940728	0	227573	261339	205769	773284	319014	-236156	181422	920055	630968	0.067672	0.7681	0.158446	15.1943	21.066	15.5627	2.83826	3.60919	2.93069	11.1266	8.55035
27	2016	D	D44	1	23	23	6.08622e+06	1.30971e+06	4.77651e+06	3.60345e+06	509230	216983	954958	356846	82100	1.78547e+06	1.81798e+06	765073408	951702272	1921058432	204595616	382791264	863219328	218264496	1.13181e+06	0.0169029	1.08845e+06	978124		187026	204187	140664	814947	275282	-640695	-386964	-60755.3	475330	0.049702	0.7702	-0.00998243	14.0454	33.3255	15.5947	2.59669	3.57819	2.70343	7.5354	14.7818
27	2017	D	D44	1	24	24	7.72309e+06	1.75656e+06	5.96653e+06	5.25083e+06	432169	232346	1.65243e+06	467002	152293	2.44369e+06	2.80715e+06	936680704	1110879232	2290539776	258519616	458527424	1062789632	245763488	1.55459e+06	0.373538	1.38455e+06	1.44557e+06		129222	130741	84505.9	821942	282686	-1.12695e+06	158116	1.0048e+06	356694	0.039029	0.7724	0.130103	20.0672	65.4804	21.7534	2.49398	2.75327	2.37965	10.2539	11.6402
27	2018	D	D44	1	25	25	8.50739e+06	2.40742e+06	2.74836e+06	5.75902e+06	180512	239205	2.17368e+06	577895	180973	2.0951e+06	6.41229e+06	1017387968	1280882176	2613703680	309862048	508108896	1158460544	291788032	1.85274e+06	0.19179	1.6522e+06	1.75268e+06		119853	121544	71638.7	855053	520001	-969284	402325	489429	314287	0.037207	0.7851	0.0575299	27.3976	96.7243	29.0449	1.48931	1.5879	1.39239	8.19022	12.5309
27	2019	D	D44	1	26	26	9.6112e+06	1.95503e+06	7.65617e+06	6.25272e+06	147719	249089	1.80794e+06	668527	190409	3.32581e+06	2.92691e+06	1051350208	1396499200	2806573312	387878912	520647392	1374271360	358934528	2.0817e+06	-0.000174136	1.85955e+06	1.89848e+06		224686	229600	182914	998039	520001	-969284	-45730.3	402325	314422	0.045534	0.7906	0.04186	35.9157	15.8423	24.2144	1.38873	1.62225	1.36516	6.15677	3.63208
27	2020	D	D44	1	27	27	1.14062e+07	2.13776e+06	9.26847e+06	7.22087e+06	155410	209882	2.46546e+06	679696	192726	2.2788e+06	4.94206e+06	1079579904	1603038720	3031297792	394607392	551147072	1285315328	370780256	2.04545e+06	-0.00098136	1.99964e+06	1.84829e+06		260006	456173	426747	1.24089e+06	619244	-1.51542e+06	133051	1.03143e+06	656089	0.061191	0.7739	0.0904271	11.6607	22.4776	12.8462	1.02459	1.49113	1.04411	4.10172	5.79061
28	2008	F	F51	1	15	22	368397	310215	58182.4	303460	37894.8	135703	3000	172671	5352.67	296849	6611.13	236436432	196053536	473640352	33632412	99063784	196521136	61394928	836035	0.215467	832062	819256	0	18429.9	20349.8	16245.4	32547.8	24658	-8845.36	9042.21	-6883.56	34526	0.076371	0.5832	-0.0186851	35.5207	30.679	32.5636	0.716362	0.667125	0.68105	56.1854
28	2009	F	F51	1	16	23	523349	442345	81004.3	435536	94419	170154	3000	243853	5125.27	425175	10360.5	281774624	310037696	642711680	52272388	148476608	298656352	72604328	1.09499e+06	0.250348	1.08819e+06	1.07307e+06	0	25194.1	26078.7	19826	51191.3	27084.5	-15646.9	19161.1	7723.64	57947.2	0.068242	0.5545	0.0147581	31.7143	29.5183	31.0487	0.616255	0.573792	0.588233	20.8942	19.1518
28	2010	F	F51	1	17	24	630679	524903	105776	517535	97547.6	200357	3000	286683	8253.86	504203	13331.5	304525248	361555040	728766080	59853136	162743184	358049344	79639696	1.30644e+06	0.187991	1.29732e+06	1.27688e+06		32289.9	33981.2	26422.4	71920.9	42815.9	-28878.2	10012.5	-3925.19	71179	0.071929	0.5587	-0.00622375	40.5206	30.2736	36.3567	0.733667	0.672357	0.687087	29.6612
28	2011	F	F51	1	18	25	766576	647149	119427	623896	183984	249018	9308.3	357145	13640.1	602718	21178.3	446531200	464317504	1020928256	93020736	222273600	514919328	110962024	1.51303e+06	0.158132	1.50596e+06	1.47714e+06		38706.5	40928.2	32781.5	99326.9	22731.6	-21123	22472.3	20866.1	95266.5	0.076343	0.5824	0.0272199	30.3718	22.5525	27.977	0.61426	0.568853	0.589891	18.7429
28	2012	F	F51	1	19	26	929584	786344	143240	745679	168781	319735	8220.56	439333	16211.8	712984	32695.2	537206272	534742176	1202051840	109703208	256537616	597479936	135106128	1.80118e+06	0.188885	1.7872e+06	1.7479e+06	0	57146.5	60331.7	48368.2	138288	32395.5	-18982.3	1286.39	-12127.6	95399.2	0.089165	0.5798	-0.0130463	16.1912	10.8054	14.676	0.350799	0.310415	0.334276	23.3495
28	2013	F	F51	1	20	27	1.10579e+06	946574	159216	874126	274494	343694		567566	16440.5	849037	25089.1	594847616	612270144	1342883072	123436056	273348704	657770240	146161856	2.11995e+06	0.176979	2.10956e+06	2.05969e+06	0	64500.8	65910.2	53421.9	180600	46502.8	-13124.2	17720	-15656.6	111356	0.082163	0.5765	-0.0141588	20.9761	17.2471	19.9742	0.563284	0.520955	0.545297	31.3183	23.1026
28	2014	F	F51	1	21	28	1.28289e+06	1.09921e+06	183681	797773	151795	398888	3969.54	701831	12312.9	768776	28996.9	636800384	684623040	1483225088	137550960	280073184	729183360	151573264	2.39543e+06	0.12995	2.38812e+06	2.32233e+06	0	78148.7	82928.3	66984.1	235677	-79669.7	-31535.6	-24373.6	86831	86756.2	0.081505	0.6338	0.0676837	29.8675	23.1949	28.5368	0.752651	0.72087	0.72977	34.3115
28	2015	F	F51	1	22	29	1.32183e+06	1.121e+06	200839	765187	121296	403691	7249.52	615383	9128.21	732603	32584.9	711896192	844349632	1761345024	173924080	334243744	794108736	201101840	2.59931e+06	0.0851123	2.59009e+06	2.5144e+06	0	90659.3	96130.8	78734.8	304555	-79669.7	-31535.6	-24373.6	-19782.7	157071	0.082549	0.6556	-0.0149661	32.7042	27.0958	31.2957	0.914515	0.874624	0.887535		30.0618
28	2016	F	F51	1	23	30	2.13128e+06	1.7685e+06	362778	1.23988e+06	151271	670156		765423	10185.5	1.21357e+06	26305.6	765073408	951702272	1921058432	204595616	382791264	863219328	218264496	4.12484e+06	0.090672	4.09506e+06	3.99237e+06		154816	160026	128188	468919	147255	-913.877	98660.1	-47624.3	351996	0.098688	0.6267	-0.0223454	29.3754	28.2061	29.2685	0.889799	0.819718	0.863484	22.0698
28	2017	F	F51	1	24	31	2.23436e+06	1.83208e+06	402286	1.24161e+06	156135	614422	3160	758941	11036.1	1.21302e+06	28590.3	936680704	1110879232	2290539776	258519616	458527424	1062789632	245763488	4.12636e+06	0.00037062	4.09572e+06	4.00892e+06		146389	146603	115674	557295	128529	-28618.1	52258.3	-47702.3	419166	0.071781	0.6744	-0.0213494	25.1423	27.3118	23.4926	0.781349	0.788201	0.725609	21.8869
28	2018	F	F51	1	25	32	2.89303e+06	1.16184e+06	1.39058e+06	1.50245e+06	259765	646854	3160	933686	11286.3	2.44956e+06	443468	1017387968	1280882176	2613703680	309862048	508108896	1158460544	291788032	4.31224e+06	0.0450518	4.27789e+06	4.18072e+06		167098	167893	134843	665526	200035	-24044.7	-96917	285878	808978	0.069941	0.6753	0.0988162	22.0108	20.3465	21.6767	0.617026	0.620595	0.616516	19.8093
28	2019	F	F51	1	26	33	3.35206e+06	2.66525e+06	686815	1.81608e+06	145302	655411		1.0618e+06	11997.3	1.67305e+06	143032	1051350208	1396499200	2806573312	387878912	520647392	1374271360	358934528	5.20458e+06	0.00146096	5.16729e+06	5.05024e+06		183555	185666	148422	775530	200035	-24044.7	79056	-96917	888233	0.063683	0.6995	-0.0289127	16.3481	15.9917	15.9716	0.511202	0.463921	0.492663	16.6673
28	2020	F	F51	1	27	34	3.95945e+06	2.92621e+06	1.03324e+06	2.27059e+06	161219	769745	3163.72	1.38e+06	11985.5	2.02575e+06	244838	1079579904	1603038720	3031297792	394607392	551147072	1285315328	370780256	5.96495e+06	0.00079541	5.91296e+06	5.78487e+06		216384	215724	172130	889515	150275	-278323	-302096	-174042	599820	0.062339	0.684	-0.0439561	11.5237	14.4903	11.9215	0.328628	0.333426	0.322768	8.55033
29	2008	K	K70	1	15	22	226566	135747	90818.8	106853	5920	23044.7	33034.3	1493.72	2951.08	72849.9	34003	236436432	196053536	473640352	33632412	99063784	196521136	61394928	70600.5	-0.164617		66290.1		4541.86	4103.43	1915.58	-91551.1	-8252.95	569.534	-12303.8	-4379.73	32841.3	0.028016	0.6539	-0.0193309	176.693	840.264	173.054	8.13994	11.5916	7.89261
29	2009	K	K70	1	16	23	336111	255654	80457.2	214548	10000	73094.4	58198.7	1473.24	3969.73	155531	59017.2	281774624	310037696	642711680	52272388	148476608	298656352	72604328	75018.2	0.062573		71982		3626.48	3618.03	2021.74	-78135.8	-41212.6	659.022	7582.46	48118.8	38610.3	0.026913	0.6481	0.143163	200.159	1139.5	213.601	5.43082	6.69985	5.47189
29	2010	K	K70	1	17	24	337909	269634	68275.5	207930	1480	22858.1	105670	1715.25	5826	101282	106648	304525248	361555040	728766080	59853136	162743184	358049344	79639696	102106	0.361077		93523.6		11300.6	11191.7	8477.14	-57716.9	-17905.2	6954.94	-357.753	10661.6	37972.1	0.049224	0.6457	0.0315518	336.263	311.362	273.744	9.06227	14.0996	9.34285
29	2011	K	K70	1	18	25	323613	257667	65945.7	183582	2000	10920.2	29962.1	1913.98	1685.6	152589	30993	446531200	464317504	1020928256	93020736	222273600	514919328	110962024	102640	0.00523028		89547.1		13093	13327.9	10119.9	-47596.9	11515.5	-756	-4629.16	-15200.9	33346.9	0.044678	0.6452	-0.0469727	61.102	56.1519	50.5959	5.07289	5.13983	4.4945		28.0409
29	2012	K	K70	1	19	26	371277	305838	65439.3	220566	9600	7266.08	84963.6	2441.32	268.276	134489	86077.2	537206272	534742176	1202051840	109703208	256537616	597479936	135106128	103015	0.00365612	101198	89370.5	0	13797.7	13725.8	10685.5	-36915.4	2740.98	-1799.46	13874.7	12909.1	49680.6	0.040219	0.6516	0.0347694	35.3884	40.5356	35.7322	3.48918	3.83805	3.5538	31.0997
29	2013	K	K70	1	20	27	421510	357879	63630.5	248009	2300	38934.5	81421.4	1410.21	-156.721	165513	82496.3	594847616	612270144	1342883072	123436056	273348704	657770240	146161856	211648	1.05454		181917	0	29728.4	30387.5	22831.8	-14088.6	19495.4	162.504	5557.07	-14076.2	52537.4	0.076039	0.6463	-0.0333947	33.7047	253.545	40.7785	3.49611	5.47508	3.7464	131.395	3.32517
29	2014	K	K70	1	21	28	437510	377058	60451.6	234199	14984.6	54153.9	47898.6	8438.88	3381.61	185174	49025.3	636800384	684623040	1483225088	137550960	280073184	729183360	151573264	213231	0.0074787		173283	0	39947.5	40066.1	29805.8	15714.7	32216.2	-299.143	15083.5	-16836	67895.7	0.10107	0.6803	-0.0384814	19.9392	51.7077	18.4477	2.15096	3.75107	2.01844	23.3515	7.70113
29	2015	K	K70	1	22	29	417994	357918	60075.5	197649	14341.8	29045.3	38223.3	11254.4	3236.75	158378	39271.4	711896192	844349632	1761345024	173924080	334243744	794108736	201101840	216337	0.0145637		175407	0	40968.3	40990.5	30106.9	29091.2	32216.2	-299.143	15083.5	-59051.1	117576	0.103398	0.66	-0.141273	38.8632	116.012	38.4822	5.43237	9.01798	5.38762	35.9555
29	2016	K	K70	1	23	30	378560	322731	55829.5	126963	11171	16861.4	13600	10829.8	-1264.2	112348	14615.7	765073408	951702272	1921058432	204595616	382791264	863219328	218264496	235202	0.0872058	233095	193328		41920	42529.2	31149.6	58390.8	52669.1	6.99574	9601.1	-43142.9	126606	0.10375	0.6571	-0.113966	38.3738	92.6464	37.5978	5.34036	8.68466	5.31224	10.5302	22.5988
29	2017	K	K70	1	24	31	398926	320854	78072	128924	10420.8	19063	8200	13709.2	-862.81	119914	9010.19	936680704	1110879232	2290539776	258519616	458527424	1062789632	245763488	134591	-0.427764	131741	110711		24378	24404.4	18492.3	74262.5	-1780.11	555.681	-5897.82	-4612.09	120708	0.060262	0.6571	-0.0115613
29	2018	K	K70	1	25	32	466589	333226	320074	146516	1726.01	21675.9		3342.7	-1723.57	382308	84281.3	1017387968	1280882176	2613703680	309862048	508108896	1158460544	291788032	217519	0.616143	214986	151041		68189.5	68272.8	49997.2	123588	60360.8	-8429.59	-16062.9	-23547.5	204852	0.153832	0.6571	-0.0504673
29	2019	K	K70	1	26	33	490967	416671	74296.4	138469	5164.73	24422.4		6205.91	-2090.61	137228	1240.25	1051350208	1396499200	2806573312	387878912	520647392	1374271360	358934528	254874	-0.0036635	253340	185147		73086.4	73198.3	54119.7	146492	60360.8	-8429.59	35866.7	-16062.9	251114	0.148782	0.6571	-0.0327169
29	2020	K	K70	1	27	34	493692	414182	79510.1	127983	7689.4	17692.7		5959.09	-2150.57	126275	1708.22	1079579904	1603038720	3031297792	394607392	551147072	1285315328	370780256	161501	-0.00395004	160279	126393		37142.4	40043.4	28996.3	156072	28516.4	101908	116191	-14167.7	268747	0.075215	0.6466	-0.0286975	24.911	24.911	24.911	4.47257	4.47257	4.47257	25.3302	25.3302
30	2008	C	C36	1	15	20	1796.12	375.426	1420.69	174150	46157.4				2941.58	100701	73449.5	236436432	196053536	473640352	33632412	99063784	196521136	61394928	169.947	-0.0572696		3331.35	0	-3221.03	-8514.88	-8514.88	-253133	-37.4265	40.214	2.78755		3.0064	-1.98392	0.6771
30	2009	C	C36	1	16	21	4189.14	2942.72	1246.43	175690	44776.2				3130.2	102241	73449.5	281774624	310037696	642711680	52272388	148476608	298656352	72604328	185.397	0.0909091		3573.85	0	-3370.21	810.274	810.274	-252279	-16.7663	16	-0.766291		2.2401	1.31039	0.6768					622.841	570.937	570.937		4220500
30	2010	C	C36	1	17	22	7392.01	7275.3	116.709	217724					665.99	217724	73449.5	304525248	361555040	728766080	59853136	162743184	358049344	79639696	148.036	-0.20152		2546.37		-2111.7	-38877.6	-38877.6	-291399	20.1207	-0.208	19.9127		22.1528	-6.59901	0.666		317.155		294.497	1386.12		1848.16
30	2011	C	C36	1	18	23	6616.93	6616.93	116.709	6412.78					-14.7306	6412.78									10.9007	-0.926365		720.371	0	-669.237	145606	145606	-145504	114.339	12	126.339		148.492	20.7855	0.5366			2.50992	4.5343	3292.65	33536.7	11414.1	24225.3	1453.84
30	2012	C	C36	1	19	24	2460.62	2460.62	0	2625.36					-7.187	2625.36	0								0	-1		382.902	0	-368.902	-368.902	-368.902	-145873	-296.758	0	-131.758	165	16.734	-0.082932	0.4627	0.0670564	2.03628		2.04926	27199.7			2593.13
30	2013	C	C36	1	20	25	711035	320561	390474	286242	34000	104804	5353.51	111634	544.818	221218	65023.5	594847616	612270144	1342883072	123436056	273348704	657770240	146161856	522780	0.0827381	495951	505168	0	61370.3	62203.6	59037.9	174579	-7490.61	-1883.74	-26830.8	-17262.9	30892.7	0.176713	0.7671	-0.0242785		18.1988	74.274		2.4965	9.98598
30	2014	C	C36	1	21	26	727111	324671	402440	250887	24000	100879	5372.92	103058	1653.17	191756	59131.1	636800384	684623040	1483225088	137550960	280073184	729183360	151573264	501001	-0.04166	474109	482220	0	65923.2	70251	67241.4	217610	35986.4	24905.7	25478.4	-35387.9	56371	0.09978	0.7363	-0.0486691	14.6944	13.3318	14.4162	1.65945	1.74533	1.61623		12.3588
30	2015	C	C36	1	22	27	808538	374441	434097	278046	16000	110434		119776	592.14	194308	83738	711896192	844349632	1761345024	173924080	334243744	794108736	201101840	433151	-0.135429		424453	0	52277.4	53615.5	52494.6	250200	35986.4	24905.7	25478.4	-40728.9	92270.9	0.069756	0.7222	-0.0503736	21.0715	20.6543	20.7987	2.82809	3.02804	2.86982	39.3725	41.3615
30	2016	C	C36	1	23	28	907299	437723	469576	329803	8500	138899		132205	-978.704	249891	79912.6	765073408	951702272	1921058432	204595616	382791264	863219328	218264496	585694	0.352169	554663	565376		64934.3	70583.1	67661.9	291379	60077.4	-1580.52	26001.5	-32544.9	118272	0.080744	0.7036	-0.0358702	18.6247	15.5632	19.1518	2.25717	1.89378	2.1959	29.303	61.1032
30	2017	C	C36	1	24	29	1.03643e+06	535962	500473	403993	5990	171983		159665	-1063.99	317746	86246.9	936680704	1110879232	2290539776	258519616	458527424	1062789632	245763488	719326	0.228161	686936	684324		92134.3	87944.5	81889.5	340471	46289.7	13042	30271.6	-29041.4	148544	0.089164	0.7084	-0.0280205	16.0935	12.1648	14.6488	1.85919	1.58424	1.73267	18.1252	30.0325
30	2018	C	C36	1	25	30	1.16821e+06	638013	712792	455421	24496.1	183245		171970	-1624.03	592036	576177	1017387968	1280882176	2613703680	309862048	508108896	1158460544	291788032	785254	0.0916515	749503	770374		86196.5	90206.5	87366.9	342339	36616	-14335.9	-43715.3	-9388.26	158984	0.080066	0.7252	-0.00803643	11.2917	10.2044	11.2539	1.28547	1.33199	1.28242	19.9758	13.982
30	2019	C	C36	1	26	31	1.29206e+06	680046	612013	546692	22216.4	243103	7650.57	185125	-861.873	454098	92594.1	1051350208	1396499200	2806573312	387878912	520647392	1374271360	358934528	1.00638e+06	0.00104297	952217	975743		93930.2	94894.3	88323.7	396947	36616	-14335.9	-21611.5	-43715.3	140260	0.075954	0.7291	-0.0338338	10.7348	11.7082	11.0677	1.19435	0.999341	1.10817	27.4161
30	2020	C	C36	1	27	32	1.44615e+06	784497	661651	618680	4500	256996	17697.3	147808	-353.776	513304	105376	1079579904	1603038720	3031297792	394607392	551147072	1285315328	370780256	1.11134e+06	-0.00110941	1.07991e+06	1.08743e+06		92477	92810.1	90846.7	449518	59692.6	-20989.7	16166.1	-22510.1	155933	0.067418	0.7598	-0.0155656	11.0695	21.9992	12.3123	0.971499	1.17178	0.997293	26.7014	15.0573
31	2008	K	K70	1	15	15	904761	722278	182482	577092	314700	5059.38	18000	2820.3	5104.08	436979	140113	236436432	196053536	473640352	33632412	99063784	196521136	61394928	108685	0.319357		96507.3		20799.9	20145.5	13818	54469	-346971	-2800.37	-30571.8	319229	129339	0.032142	0.5863	0.352833	45.8008	169.961	44.2557	26.0797	24.4529	22.2344
31	2009	K	K70	1	16	16	1.32873e+06	834076	494651	682425	261000	30011.7	75000	12088.7	5940.51	416411	266014	281774624	310037696	642711680	52272388	148476608	298656352	72604328	201354	0.852644		174480		44980.7	44983.7	37589.6	83884.6	7874.35	8293.14	4081.28	-12085.8	133420	0.044258	0.5397	-0.00909581	94.3749		137.803	11.9987	28.0826	13.2623		60.4413
31	2010	K	K70	1	17	17	2.01736e+06	1.66492e+06	352441	1.40424e+06	418800	42211.6	330550	6909.13	13452.3	914202	490038	304525248	361555040	728766080	59853136	162743184	358049344	79639696	211357	-0.209782		189997		73765.1	74498	55459.8	126079	-359307	-7540.45	106299	473172	250051	0.051461	0.5708	0.23455	48.4438	146.688	43.473	9.04371	13.453	8.14451	231.256
31	2011	K	K70	1	18	18	3.26026e+06	2.98205e+06	278205	2.54848e+06	494400	199848	483868	26206.9	34648.8	1.92299e+06	625484	446531200	464317504	1020928256	93020736	222273600	514919328	110962024	554107	1.01915		488429		106549	107261	73255.9	153028	-241334	189786	99745.1	151339	394636	0.052337	0.5916	0.0464193	21.3227	33.9768	19.3679	5.59504	7.61266	5.46586
31	2012	K	K70	1	19	19	3.4999e+06	3.21301e+06	286888	2.72856e+06	410000	289015	531152	38247.3	37281.3	2.05894e+06	669628	537206272	534742176	1202051840	109703208	256537616	597479936	135106128	794489	0.433818	772917	735641	0	100113	99540.1	67417.2	190832	264334	-32693.1	201642	-29998.2	596277	0.03882	0.5528	-0.00857115	10.1511	16.4708	9.805	1.34203	2.215	1.24103
31	2013	K	K70	1	20	20	4.06027e+06	3.69743e+06	362841	3.16323e+06	814600	360201	559187	19517.4	43867.5	2.46458e+06	698652	594847616	612270144	1342883072	123436056	273348704	657770240	146161856	1.01786e+06	0.281156	973003	931273	0	122461	122643	91918.6	216215	-328190	31494.3	875.876	297574	692506	0.043044	0.5469	0.0732891	10.1551	20.6966	10.6137	0.869781	1.78939	0.856187	2.61424	1.55289
31	2014	K	K70	1	21	21	4.63115e+06	4.06643e+06	564717	3.56464e+06	604000	349868	1.04216e+06	22683.6	38919.3	2.3661e+06	1.19855e+06	636800384	684623040	1483225088	137550960	280073184	729183360	151573264	904083	-0.111784	868421	823285	0	139714	140623	90280.8	255774	-206182	-5974.21	137832	349986	729060	0.040652	0.5529	0.0755722	6.86671	20.1176	6.90453	0.620101	1.62287	0.619683
31	2015	K	K70	1	22	22	5.53217e+06	4.95475e+06	577417	4.42357e+06	572500	516655	1.29203e+06	16026.4	47760.1	2.64904e+06	1.77453e+06	711896192	844349632	1761345024	173924080	334243744	794108736	201101840	1.34995e+06	0.493175	1.3342e+06	1.2996e+06	0	138620	140053	100122	295738	-206182	-5974.21	137832	318157	933299	0.036341	0.5129	0.0575104	20.552	81.8221	21.0592	2.0523	7.14343	2.12833
31	2016	K	K70	1	23	23	6.1277e+06	5.23336e+06	894330	4.99894e+06	512500	508371	1.30252e+06	21314.1	50407.7	3.18e+06	1.81894e+06	765073408	951702272	1921058432	204595616	382791264	863219328	218264496	1.80252e+06	0.313355	1.77789e+06	1.58505e+06		222405	223413	133346	276022	683760	-333130	391573	40876.1	1.36227e+06	0.045909	0.5146	0.00667072	19.9629	11.1454	14.3498	1.48059	1.57022	1.24668
31	2017	K	K70	1	24	24	7.57515e+06	6.52155e+06	1.0536e+06	6.40069e+06	462500	484423	1.21583e+06	17936.3	95044.1	4.842e+06	1.55869e+06	936680704	1110879232	2290539776	258519616	458527424	1062789632	245763488	1.40424e+06	-0.220959	1.38693e+06	1.23185e+06		239145	239479	173484	360391	171780	-1.05678e+06	-339006	546065	1.02826e+06	0.047736	0.53	0.0720864	10.9358	16.0916	13.1174	0.809001	2.12066	0.880472	2.13268
31	2018	K	K70	1	25	25	9.11719e+06	786070	1.37598e+06	7.74121e+06	252500	655573	2.34049e+06	25026.8	101663	8.07132e+06	1.04588e+06	1017387968	1280882176	2613703680	309862048	508108896	1158460544	291788032	1.41196e+06	0.00549902	1.39296e+06	1.19803e+06		285873	285728	200436	485383	406499	-216895	609313	612816	1.20013e+06	0.046562	0.5494	0.0672154	6.0324	5.81851	5.39104	0.745262	0.997166	0.780149	6.09225
31	2019	K	K70	1	26	26	1.83183e+07	1.3378e+07	4.94031e+06	1.40642e+07	319611	1.09514e+06	4.53783e+06	32315.7	165858	8.48368e+06	5.58047e+06	1051350208	1396499200	2806573312	387878912	520647392	1374271360	358934528	3.37866e+06	0.00137885	3.35754e+06	2.82964e+06		599914	600531	370536	638185	406499	-216895	799885	609313	2.75975e+06	0.054714	0.8163	0.0332626	12.8488	3.56656	7.42133	1.82397	0.764756	1.26528		27.1898
31	2020	K	K70	1	27	27	1.99871e+07	1.49264e+07	5.06073e+06	1.54225e+07	221400	1.70926e+06	4.69427e+06	31911.1	94126.9	9.79637e+06	5.62615e+06	1079579904	1603038720	3031297792	394607392	551147072	1285315328	370780256	3.84453e+06	-0.00351611	3.83285e+06	3.41866e+06		305917	312481	112270	438304	981411	-105370	428884	-440419	3.1764e+06	0.023284	0.8074	-0.0220351	6.22351	12.4835	9.76324	0.682529	1.05612	0.748071	5.67292
32	2008	F	F51	1	15	15	136025	93261.2	42763.4	56197.3	2000	21683.3		14338.9	3538.43	55424.2	773.127	236436432	196053536	473640352	33632412	99063784	196521136	61394928	170309	-0.109023		159918	0	10343.1	10696.4	8188.87	17419	-7574.54	-6135.34	-28238.1	-11755.1	15124.3	0.067605	0.4861	-0.0864191	21.711	8.29047	14.363	1.05784	0.92692	0.959256	3.88109	88.6674
32	2009	F	F51	1	16	16	143827	105670	38156.3	64454.9	2000	18502		10304.3	183.641	63886.9	568.065	281774624	310037696	642711680	52272388	148476608	298656352	72604328	124669	-0.267986		121800		6593.19	6966.59	4834.41	14919.1	20490.1	2828.95	18669	-4582.72	33793.2	0.050047	0.5298	-0.0318628	20.4744	22.8427	42.7018	0.98446	1.40679	1.15178
32	2011	F	F51	1	18	18	157422	97448.9	59972.9	70471.7	21960	17153.6		8869.53	1151.59	69933.7	538	446531200	464317504	1020928256	93020736	222273600	514919328	110962024	172203	0.143494		165891		6389.72	6630.05	4488.24	10227	3519.69	-21270.1	-357.568	17916.9	27129.5	0.046935	0.5054	0.113815	48.8739	40.5083	43.8627	1.57491	1.28202	1.42037	266.605
32	2012	F	F51	1	19	19	169201	115083	54118	64353	2128	24034.2		13982.2	995.793	63815	538	537206272	534742176	1202051840	109703208	256537616	597479936	135106128	151687	-0.119137		154501	0	23404.2	23275.5	17898.2	26838.5	2545.32	26497.8	7770.5	-21165.4	34900	0.147819	0.5055	-0.125091	30.0922		81.7335	0.784313	1.59997	0.916304	38.373
32	2013	F	F51	1	20	20	150141	98088.9	52052	48638.1	2408	13177.2		8371.56	291.609	48093.7	544.406	594847616	612270144	1342883072	123436056	273348704	657770240	146161856	162544	0.0715724	161290	159380	0	3186.1	4009.69	1501.08	23268.8	-5459.75	-132.555	-10805.5	-4650.06	24094.5	0.022295	0.5267	-0.0309713	9.80991	27.9985	8.42157	1.15751	1.09345	1.02842	68.9815	50.2086
32	2014	F	F51	1	21	21	142427	89534.2	52893	39046.2	2408	9375.74		10059.4	-392.539	38515.1	531.033	636800384	684623040	1483225088	137550960	280073184	729183360	151573264	144091	-0.113527		144326	0	269.271	3062.06	1791.81	23156.1	6275.74	-6868.87	-750.283	-194.657	33344.2	0.018232	0.5238	-0.00136671	139.618			1.28936	1.51692	1.3354		592.578
32	2015	F	F51	1	22	22	212574	151946	60628.1	61723.8	9410	13832.2		19768	-1149.57	58872	2851.79	711896192	844349632	1761345024	173924080	334243744	794108736	201101840	197006	-0.358459		194758	0	3099.24	8279.48	4946.14	44411.8	6275.74	-6868.87	-750.283	-11882	80820.4	0.049729	0.6665	-0.0558958	38.2562	34.4666	28.3976	1.19434	1.65325	1.11817	46.9942	36.9442
32	2016	F	F51	1	23	23	195542	138504	57037.8	40578.8	2972	13709		23416.3	-1206.08	38433.7	2145.12	765073408	951702272	1921058432	204595616	382791264	863219328	218264496	198730	0.00875448	197455	193253		5477.53	7104.64	4575.7	49458.2	7859.44	-6818.89	-13293.2	-15001.8	60297.3	0.033296	0.6608	-0.0767192	147.406	120.45	191.909	3.70087	3.6088	3.7963	21.7739
32	2018	F	F51	1	25	25	215338	136597	151612	63726	3364	21340.2		16526.1	-1967.07	161687	53651.4	1017387968	1280882176	2613703680	309862048	508108896	1158460544	291788032	160067	-0.149628	158692	149646		13371.1	14523.6	11177.1	63125.5	7368.34	-13047.3	360.21	-1898.25	93919.8	0.0618	0.6788	-0.00881522	323.794	40.7436	154.488	2.45836	2.81489	2.37984	31.6235
32	2019	F	F51	1	26	26	234226	180137	54089.1	68400	6008	25231.2		17344.1	-2372.77	66150.7	2249.36	1051350208	1396499200	2806573312	387878912	520647392	1374271360	358934528	150113	0.000131093	149253	131464		19837.3	20272.6	15778.3	72397.2	7368.34	-13047.3	-5244.64	360.209	93224.5	0.080319	0.6879	0.00153787	37.4507	38.9353	37.1462	2.6151	2.62521	2.57828	20.3106	59.357
34	2008	C	C39	0	14	26	18440.9	13134.3	5306.55	131741	15571	14453.3		1467.45	5093.38	85069.9	46670.7	236436432	196053536	473640352	33632412	99063784	196521136	61394928	27971.9	-0.26501	27301.1	46700.8		-18727.1	-28135	-28149.8	-185348	234.157	506.107	478.506	-261.758	3002.36	-0.926516	0.615	-0.0141944				9.11568	11.4362	9.42962	180.376
34	2009	C	C39	0	15	27	15079.2	10539.4	4539.83	95718.7	12240.4	8579.4		1798.23	2780.35	68287.9	27430.7	281774624	310037696	642711680	52272388	148476608	298656352	72604328	33936.6	0.213237	33414.3	37093.8		10784.9	12385.2	12312.9	-149580	25.9813	-26.3988	-295.068	-294.651	2652	0.904342	0.5198	-0.0195402				4.22321	3.77048	4.18597	504.496	50.9468
34	2010	C	C39	0	16	28	18888.8	14717.9	4170.87	12283		4738.07		2552.93	40.9446	11944.8	338.22	304525248	361555040	728766080	59853136	162743184	358049344	79639696	40216.3	0.185043	39536.8	39117.5		1105.8	49932.1	49814.2	-99765.7	4034.52	-104.994	3929.52	-294.651	6581.98	2.93949	0.4774		20.6129	3.9713	4.19631	7.47875	6.64427	7.12622	9768.7
34	2011	C	C39	0	17	29	20761.9	14868.1	5893.86	12231.4		4762.79		2924.16	21.5091	11972	259.383								43368.7	0.0783867	42751.4	42946.5		422.155	2006.6	1660.22	-98105.5	892.765	-2239.73	-1346.96		5109.67	0.099242	0.4643		6.41725	144.426	6.33741	7.94878	7.63194	7.86075	79.2339
34	2012	C	C39	0	18	30	19355.2	10985.8	8369.41	10423.2		4995.31	857.816	1318.53	12.9492	9369.3	1053.91	537206272	534742176	1202051840	109703208	256537616	597479936	135106128	45728.9	0.0544208	45492.7	45658.3	0	70.5217	517.423	401.479	-97704	-797.486	-2339.38	-2046.75	1090.11	3062.92	0.025125	0.4365	0.0563215	98.9687		161.602	3.78867	4.07024	3.8221	184.046
34	2013	C	C39	0	19	31	37821.1	27259.6	10561.5	27212.4		4836.56	530.6	1426.14	39.5189	26550	662.445	594847616	612270144	1342883072	123436056	273348704	657770240	146161856	53305.9	0.165694		51137.4	0	2168.43	1895.64	1676.69	-96027.4	725.442	2433.11	2802.28	-356.272	5865.2	0.065919	0.4419	-0.00941992	355.763		398.012	3.12344	3.22156	3.05713
34	2014	C	C39	0	20	32	46166.8	26038.4	20128.4	29603.1		4253.79	203.35	2291.63	50.9712	29375.7	227.433	636800384	684623040	1483225088	137550960	280073184	729183360	151573264	50905.6	-0.0450286		51193.6	0	6196.2	6311.29	6147.12	-89880.2	-2815.31	257.334	-2944.86	-386.882	2920.34	0.151089	0.4255	-0.00838009	104.615		98.67	3.29058	3.77907	3.2588	241.793
34	2015	C	C39	0	21	33	44800.8	34384.7	10416.2	26100.8		3022.56		2316.44	-21.1126	26086.3	14.561	711896192	844349632	1761345024	173924080	334243744	794108736	201101840	45806.3	-0.10017		48013.3	0	-706.908	2454.53	2136.32	-87743.9	-2815.31	257.334	-2944.86	-357.756	11434.6	0.054069	0.4115	-0.00798547	53.5756	35.816	38.8476	6.46954	8.45478	6.71567
34	2016	C	C39	0	22	34	1.70372e+06	1.56079e+06	142927	1.43865e+06	437093	377060	146000	662183	41676.4	1.27617e+06	162480	765073408	951702272	1921058432	204595616	382791264	863219328	218264496	4.05311e+06	87.4837	4.03999e+06	4.0335e+06		46095.6	49772.6	40278.4	-47545	34588.2	-167867	95856.8	226490	114326	0.081219	0.6481	0.132939	877.166	42.1561	57.0904	40.9094	0.589965	0.782473		14.5297
34	2017	C	C39	0	23	35	2.42732e+06	1.90671e+06	520609	2.09154e+06	804591	517946	116000	743863	24358.4	1.96024e+06	131300	936680704	1110879232	2290539776	258519616	458527424	1062789632	245763488	6.2216e+06	0.535017	6.22088e+06	6.15834e+06		49094.4	85257.7	72318.9	24747.4	-29180	-237465	39783	307036	167407	0.061607	0.6341	0.126492	39.7037	45.6767	32.227	0.394562	0.327037	0.303652	46.2355
34	2018	C	C39	0	24	36	2.59855e+06	384145	384649	2.2139e+06	880630	604474	171000	860466	67428.3	2.03013e+06	568416	1017387968	1280882176	2613703680	309862048	508108896	1158460544	291788032	8.18581e+06	0.315708	8.18479e+06	8.13246e+06		64136.5	66150.8	51602.7	71656.3	149963	11131.6	48669.4	66210.5	161816	0.045531	0.6387	0.0254798	13.4759	21.0451	12.9385	0.156642	0.136994	0.129302		11.5861
34	2019	C	C39	0	25	37	2.94209e+06	2.33555e+06	606541	2.5046e+06	969175	582587	210238	703888	49028.7	2.25109e+06	253511	1051350208	1396499200	2806573312	387878912	520647392	1374271360	358934528	8.68034e+06	0.000605629	8.67898e+06	8.60414e+06		92025.2	93148.9	70165.7	126190	149963	11131.6	209665	48669.4	400003	0.04863	0.5619	0.0165425	19.9887	18.87	19.0986	0.126007	0.118531	0.117441	28.609	9.73656
34	2020	C	C39	0	26	38	3.06896e+06	2.41124e+06	657720	2.59868e+06	946149	631279	201384	745622	19581.2	2.3379e+06	260786	1079579904	1603038720	3031297792	394607392	551147072	1285315328	370780256	9.20604e+06	-0.00174181	9.20471e+06	9.10013e+06		91676	83291.1	62410	173512	145692	-45664.6	26277.5	-70975.4	409759	0.040207	0.4859	-0.0231268	23.4257	34.6164	24.0406	0.189357	0.228722	0.198	10.9606	4.12839
35	2008	N	N77	0	14	24	53628.1	3318.54	50309.5	176713	60801.5	39196.3		1395.13	5558.77	154275	22438.4	236436432	196053536	473640352	33632412	99063784	196521136	61394928	831.459	-0.21334		7373.97		545.149	-996.08	-996.08	-148412	-73.659	71.7628	-1.94974	-20.8656	64.3175	0.126216	0.494		7.22171	4.62528	5.18104	80.6129	50.2575	73.1351
35	2009	N	N77	0	15	25	54947.6	8041.03	46906.5	179828	60727.2	37669.5		1352.04	7893.76	157417	22411.1	281774624	310037696	642711680	52272388	148476608	298656352	72604328	564.771	-0.320747		9203.54	0	-2950.36	-1795.56	-1795.56	-150208	-5.23247	0.31	-5.38985	-0.4666	58.9276	0.113051	0.4922	-8.49173e-06				78.8408	114.647	119.064
35	2010	N	N77	0	16	26	59521	7779.16	51741.8	179723	60018.4	37041.7		1353.27	7493.5	156448	23275.8	304525248	361555040	728766080	59853136	162743184	358049344	79639696	528.475	-0.0642669		8430.93		-2741.1	4678.13	4678.13	-145339	-2.3727	0.31	-2.39659	-0.466584	56.531	0.227002	0.5103			120.287	96.3274	197.08	215.245	201.968		33034.7
35	2011	N	N77	0	17	27	63649.4	42698.3	20951.1	186034	58947.2	36265.2		1350.67	4833.28	163239	22794.9	446531200	464317504	1020928256	93020736	222273600	514919328	110962024	552.939	0.0462927		8096.47		-2898.33	-2177.8	-2181.83	-147521	-29.1276	0	-29.4038	-0.2394	27.1272	0.064302	0.4882	-3.76123e-06	29.0834	71.3012	27.6321	257.45	256.393	255.811		2412.83
35	2012	N	N77	0	18	28	30790.3	17259	13531.3	216589	49120.8	33114.6			-210.484	162272	54317.4	537206272	534742176	1202051840	109703208	256537616	597479936	135106128	9589.47	16.3427		7237.09	0	4796.64	-63605.2	-63605.2	-211126	-39502.9	39557.9	54.9908	-0.239376	82.1181	-1.35286	0.5907
35	2013	N	N77	0	19	29	1044.19	1043.28	0.917763	216589					-14.5205	162272	54317.4	594847616	612270144	1342883072	123436056	273348704	657770240	146161856	4092.28	-0.573252		4550.15	0	-457.865	113155	113155	-97971.6	-10667.7	10613.4	945.67	1000	1027.79	7.09063	0.3137	0.957677		1.28538	3.21628	20.256	35.5995	45.9462
35	2016	N	N77	0	22	32	599849	78909.4	520940	393603	69800	45796.5	104220	16810.3	11675.9	215328	178275	765073408	951702272	1921058432	204595616	382791264	863219328	218264496	98050	0.18791	96391.3	78948.2		19472.9	25036.1	21172.5	70434.1	22547.5	-142849	-592.419	119713	25925.8	0.069914	0.5873	0.199571	20.5253	32.388	20.4811	5.67456	7.18957	5.3921	29.7106
35	2018	N	N77	0	24	34	880891	323925	329451	551440	70500	149053	65488.3	45780.8	12486.6	179242	701649	1017387968	1280882176	2613703680	309862048	508108896	1158460544	291788032	184688	0.145841	182684	161044		28666	29319	22229.8	107712	240020	-482150	486440	-47482.8	53245.8	0.049069	0.5534	-0.0539032	7.2695	7.15097	6.40147	1.0143	0.896727	0.823302	46.5165	3.92199
35	2019	N	N77	0	25	35	4.72969e+06	1.20315e+06	3.52654e+06	3.55934e+06	266168	411783	1.4653e+06	572113	55567.6	1.32456e+06	2.23479e+06	1051350208	1396499200	2806573312	387878912	520647392	1374271360	358934528	1.85871e+06	0.00176488	1.85506e+06	1.78341e+06		90962.5	105749	76955.3	175706	240020	-482150	245805	486440	379457	0.051428	0.5137	0.102848	8.34782	4.62056	6.18031	1.00477	0.142343	0.385462	8.84566	2.19353
35	2020	N	N77	0	26	36	5.03779e+06	1.26116e+06	3.77662e+06	3.78833e+06	349435	522137	1.55157e+06	595387	84752.6	1.51351e+06	2.27482e+06	1079579904	1603038720	3031297792	394607392	551147072	1285315328	370780256	2.18675e+06	0.00548187	2.14564e+06	2.08904e+06		113091	126098	82850.2	236489	300657	-356850	-45650.7	13893.4	339589	0.039471	0.4973	0.00275783	2.13833	3.22184	2.06511	0.088532	0.08153	0.080768	0.685592	0.96962
36	2008	K	K70	0	14	19	306914	250648	56266.2	164676	35980	4682.81	39208	156.687	1257.79	120212	44463.8	236436432	196053536	473640352	33632412	99063784	196521136	61394928	12842.5	-0.984336	11572.6	18529		-40664.4	-40877	-41183.3	-22586.1	9719.96	-27971.7	33614.3	51921.1	89642.1	-0.048154	0.3471	0.169171				0.731439	0.4559	0.588611	13.7623	2.57068
36	2009	K	K70	0	15	20	311801	239555	72246.3	137516	20000	7024.56	44040	145.499	1706.77	87565.1	49951.2	281774624	310037696	642711680	52272388	148476608	298656352	72604328	191966	13.9477	190757	130120		62156.3	61949.7	43644.5	5563.84	95755.3	-3640.5	44499.1	-47613.6	134141	0.205639	0.3471	-0.152705		4.91359		26.254	1.59703		34.688	6.89312
36	2010	K	K70	0	16	21	417516	348062	69453.8	200023	6000	21643.7	24000	179.616	283.656	153081	46942.2	304525248	361555040	728766080	59853136	162743184	358049344	79639696	111539	-0.418966	109974	69998.7		42060.3	42164.3	30381	28641.3	105019	-34315.1	35148.9	-35531	170210	0.116141	0.3465	-0.0851011	16.0171	47.1063	23.1478	3.64157	17.063	4.67823	7.30046	4.31526
36	2011	K	K70	0	17	22	386228	297360	88867.7	156334		19603.1	29000	413.901	720.979	104614	51719.9	446531200	464317504	1020928256	93020736	222273600	514919328	110962024	50672.9	-0.545693	49102.8	38713		13375.5	13454.6	9817.39	35582.2	-43470.6	-25114	-61463.6	7134.54	107827	0.034983	0.3354	0.0184723	15.6481	34.4013	15.7806	4.26224	7.27986	4.04178	4.52682
36	2012	K	K70	0	18	23	426724	339154	87570.8	183619	10000	19449.8	55000	642.461	338.86	105801	77817.9	537206272	534742176	1202051840	109703208	256537616	597479936	135106128	34812	-0.313006	32842.2	26919.9	0	11644.1	11692.8	8633.52	41483.4	-16683.7	-3972.24	15535.5	36195.8	123362	0.029538	0.3319	0.0848223	29.9936	14.5649	25.7917	5.81097	4.65918	5.87194
36	2013	K	K70	0	19	24	419589	329606	89983	165940	10000	14911.3	19000	497.635	1943.11	128794	37146.1	594847616	612270144	1342883072	123436056	273348704	657770240	146161856	19260.8	-0.446719	17796.8	19643.9	0	12600.8	12977.7	11488.8	49464.9	-26575.2	32813.1	571.352	-5665.93	124329	0.035202	0.3313	-0.0135035	41.7869	219.707	90.4233	10.3633	19.3292	15.2363
36	2014	K	K70	0	20	25	456893	354699	102194	207558	10000	7758.69	103200	349.026	1956.6	87346.7	120211	636800384	684623040	1483225088	137550960	280073184	729183360	151573264	20526.9	0.0657357		22998.9	0	5654.53	5641.98	3013.52	52902.5	-179427	36400.7	-101815	41211.2	34036.2	0.016889	0.3337	0.0901988	28.5647	321.66	28.9565	17.0385	18.5441	17.2552
36	2015	K	K70	0	21	26	646374	532838	113537	378074	10000	11780.4	195050	300.066	1372.31	166751	211322	711896192	844349632	1761345024	173924080	334243744	794108736	201101840	40902.8	0.992641	39336.3	30261.6	0	12066.4	12147.6	9469.54	59833.1	-179427	36400.7	-101815	89428	120171	0.024451	0.3592	0.138353	202.884		333.813	29.785	34.4445	29.7658
36	2016	K	K70	0	22	27	972548	758949	213599	570077	5000	68593.8	35000	202.74	564.187	518871	51205.5	765073408	951702272	1921058432	204595616	382791264	863219328	218264496	217174	4.30953	215664	129715		179037	179076	135308	182177	210281	71290	164737	-116835	284908	0.221816	0.3659	-0.120132	97.434	24.8641	46.8985	22.5573	48.5717	22.3868	84.6797	2.55617
36	2017	K	K70	0	23	28	871866	652780	219087	363600		62501.9	59740	2676.75	376.722	287717	75882.9	936680704	1110879232	2290539776	258519616	458527424	1062789632	245763488	397175	0.828829	395598	239692		161003	160180	137238	269081	-25044.1	-24683.4	-150838	-101109	134070	0.173866	0.3826	-0.115969	6.73209	3.00511	4.51366	4.19436	1.27667	2.33087	4.33186
36	2018	K	K70	0	24	29	1.0893e+06	481514	543999	545305		34263.9	117480	2744.68	-959.794	866224	223080	1017387968	1280882176	2613703680	309862048	508108896	1158460544	291788032	333457	-0.160427	331612	208068		142145	142567	103114	300881	149819	-26913.9	-40014.1	26418.5	461525	0.144312	0.4168	0.0242527	7.05329	20.7956	13.2427	2.43717	5.32833	3.66359		9.37437
36	2019	K	K70	0	25	30	1.2142e+06	976153	238047	649590		16699.1	190720	2733.18	548.134	454824	194766	1051350208	1396499200	2806573312	387878912	520647392	1374271360	358934528	316862	-0.00146297	314458	197490		121067	122090	89103.4	273019	149819	-26913.9	82891.3	-40014.1	544416	0.106317	0.4091	-0.0329551	8.21407	7.23923	7.01571	2.54001	2.38454	2.2476	3.01628
36	2020	K	K70	0	26	31	1.08445e+06	832990	251458	501902		40523.6	197312	1710.59	-998.729	300587	201315	1079579904	1603038720	3031297792	394607392	551147072	1285315328	370780256	270506	0.00672363	268553	169627		99241	99030.9	77292.8	268556	-53900.9	-16986.5	-136614	-65725.7	408927	0.085231	0.3819	-0.0606075	5.61242	2.79843	4.78418	1.57824	0.841866	1.32801	3.33794
37	2008	D	D44	0	14	18	498594	214771	283823	305006	246184	10470.7	28100	33989.3	15674	276846	28160	236436432	196053536	473640352	33632412	99063784	196521136	61394928	315655	-0.128054		485624		-169969	6475.98	1483.38	52122.2	33150.1	-31.6576	8625.94	-24492.5	42950.8	0.052584	0.7244	-0.0491231	43.5357	25.551	28.2178	1.17309	1.07791	1.05916	20.9539
37	2009	D	D44	0	15	19	492660	208036	284624	287070	241912	2094.59	15600	33973.5	12498.3	271085	15985	281774624	310037696	642711680	52272388	148476608	298656352	72604328	186783	-0.408269	186649	219829		-34029.5	13197.6	12001	54798.7	34835.4	-18159.6	-1598.68	-18274.5	37916.2	0.051287	0.6321	-0.0370935	186.106			0.874579	1.88906	1.08818	8.32775	34.0772
37	2010	D	D44	0	16	20	527895	251107	276788	334650	311240	6111.54	18600	51839.2	12829.8	315515	19135	304525248	361555040	728766080	59853136	162743184	358049344	79639696	160173	-0.142464	159841	248299	0	-93038.9	-9864.57	-12343.3	43654.2	2589.79	-16510.1	23502.5	37470.2	60138.7	0.004907	0.596	0.0709803	40.6329		303.741	2.6107	4.39265	2.7395	13.9983	15.9081
37	2011	D	D44	0	17	21	545275	304411	240864	356494	326582	21474.9	2600	93464	20429.8	353383	3110.48	446531200	464317504	1020928256	93020736	222273600	514919328	110962024	241582	0.508255	229408	392846		-148931	2225.58	903.161	45407.1	27228.5	7274.31	3793.22	-30634.1	69509.5	0.040428	0.5856	-0.0561811				2.09234	1.84145	1.88364	129.406
37	2012	D	D44	0	18	22	553607	330743	222864	381326	321036	7097.05	1600	92499.8	24756.5	375324	6001.55	537206272	534742176	1202051840	109703208	256537616	597479936	135106128	126545	-0.476183		247658	0	-121114	-23214.5	-23500.4	24961.5	10604.7	1060.88	-10246.7	-21922.7	52685.2	0.001757	0.5792	-0.0395998	272.296		177.307	1.01799	1.42051	1.02742	9.03196	2.04242
37	2013	D	D44	0	19	23	544029	332702	211327	364051	299896	7817.11	600	87636.9	23669.5	355630	8421.35	594847616	612270144	1342883072	123436056	273348704	657770240	146161856	111043	-0.122501		199410	0	-80440.7	9510.68	7337.92	30271.4	48227.9	1413.61	1120.27	-48520.8	54305.5	0.06012	0.5771	-0.0891879				2.01485	3.02652	2.444	24.0429	2.03823
37	2014	D	D44	0	20	24	505642	301610	204032	367827	261789	13916.5	15000	50277.3	24456.2	345409	22418.2	636800384	684623040	1483225088	137550960	280073184	729183360	151573264	123410	0.111375		216144	0	-92906.6	-41829	-42163.2	-2779.92	57126.4	-8547.98	3044.01	-45542.4	57858.4	-0.034495	0.5154	-0.0900685	46.2468		19.8469	3.05608	2.59313	2.9535	7.03649	7.17032
37	2015	D	D44	0	21	25	457985	274127	183859	403094	238530	3801.47	69600	40539.1	23068.5	325941	77153.5	711896192	844349632	1761345024	173924080	334243744	794108736	201101840	134502	0.0898764		257251	0	-122956	-82814.6	-82932.4	-66242.3	57126.4	-8547.98	3044.01	9566.74	102663	-0.124434	0.4489	0.0208888				4.46906	5.33008	4.14794	9.65452
37	2016	D	D44	0	22	26	436370	265165	171205	233973	79684	632.908	34390	16680.9	17406.2	192292	41681.9	765073408	951702272	1921058432	204595616	382791264	863219328	218264496	157409	0.170311	157146	175934		147340	148856	126476	64427.2	92632.1	82031.4	37315.6	-137392	141555	0.371696	0.4533	-0.314851				4.53074	6.23434	4.57949	15.7689
37	2017	D	D44	0	23	27	288380	124623	163757	85945.8	51585	1509.49	2594	11335	5351.81	76478.1	9467.68	936680704	1110879232	2290539776	258519616	458527424	1062789632	245763488	204577	0.299651	204013	204169		908.36	896.488	37.7077	66017.6	19680	-6660.48	-97786.9	-110768	43831.6	0.016976	0.4507	-0.384104	5.79525		5.6672	4.6564	5.74861	4.44629	7.91258
37	2018	D	D44	0	24	28	330715	197787	203680	127035	100000	1806.59	2594	13243	3960.62	166692	164023	1017387968	1280882176	2613703680	309862048	508108896	1158460544	291788032	188494	-0.0786159	187884	190083		-967.369	2844.92	1245.28	67943	20294.4	-15775.6	-18876.3	41895.6	92582.9	0.021815	0.4469	0.126682	11429.4		230.463	2.10667	2.67006	2.02285	21.8992
37	2019	D	D44	0	25	29	321926	162361	159565	115677	88107.5	1987.11		17815.1	2231.07	102162	13515.4	1051350208	1396499200	2806573312	387878912	520647392	1374271360	358934528	122258	-0.00194118	121506	120757		2344.09	2877.17	2569.29	70683.1	20294.4	-15775.6	-14346.7	-18876.3	77321	0.015659	0.4812	-0.0586354	664.099			4.38736	13.5151	5.05994	34.9585
37	2020	D	D44	0	26	30	302083	193523	108560	93308.8	67552.9	930.63		8529.31	-6.6658	81937.7	11371.2	1079579904	1603038720	3031297792	394607392	551147072	1285315328	370780256	98525.4	0.00495125	98248.4	97181.1		6285.44	6928.6	6792.48	75880	26072.5	-48854	-688.873	22132.5	76460.1	0.022	0.4684	0.0732664	262.52		152.482	5.51696	7.37255	5.19511	33.2354	76.5645
38	2008	L	L72	0	14	21	30760.8	30596.7	164.061	17713.2	4637.08	821.529			400.62	17713.2	0	236436432	196053536	473640352	33632412	99063784	196521136	61394928	0	-1		900.367		-900.367	18726.7	18844	-5328.35	2237.12	995.718	3232.84		3253.06	1.20837	0.8085
38	2009	L	L72	0	15	22	47629.4	47537.4	91.955	32200.4	1000	7787.64	11837.1		252.445	20363.3	11837.1	281774624	310037696	642711680	52272388	148476608	298656352	72604328	11004.4			8527.05		2477.3	3533.96	2381.4	182.937	2033.22	-6.2417	11227	9200	14480	0.096516	0.7636	0.193158
38	2010	L	L72	0	16	23	51780	51638.1	141.85	33259.5	2595.65	15914.4	4900	2009.43	558.304	28359.5	4900	304525248	361555040	728766080	59853136	162743184	358049344	79639696	30129.4	1.73795		25153.5		4975.93	5025.28	3001.19	2854.56	-7048.84	-13.3537	-12167.4	-5105.25	2312.6	0.112215	0.7636	-0.0985951
38	2011	L	L72	0	17	24	63046.5	62816.4	230.102	43964.3	3195.65	8441.23	5000		498.097	38964.3	5000	446531200	464317504	1020928256	93020736	222273600	514919328	110962024	9903.99	-0.671285		9348.73	0	555.259	565.996	261.681	3063.68	-8961.02	-4.599	-1404.69	7560.92	907.905	0.018273	0.7432	0.119926
38	2012	L	L72	0	18	25	61015.6	60626.5	389.148	41654.7		14975.2			473.466	41454.8	199.905	537206272	534742176	1202051840	109703208	256537616	597479936	135106128	20623.7	1.08236		19479.3	0	1144.36	1092.97	278.798	3271.48	5295.39	-0.388	701.626	-4593.38	1844.87	0.025119	0.7432	-0.075282
38	2013	L	L72	0	19	26	68091.6	67475.1	616.477	47917		18231.7		116	174.936	47717.1	199.905								16843.6	-0.18329		15654.1	0	1189.43	1180.09	290.737	3470.48	4495.43	-576.135	298.763	-3620.53	1908.3	0.020871	0.7363	-0.0531715	311.673	772.167	152.935	4.21331	15.3935	4.11776	16.4093
38	2014	L	L72	0	20	27	68329.3	67440.6	888.657	53650.3		27211.1			-3.7047	52704.8	945.501								21319.3	0.265726		26400.3	0	-5080.97	-5772.59	-5495.96	-1463.17	1634.59	-0.2733	1634.32	738.886	3542.61	-0.084845	0.7483		447.154		792.555	7.71832	7.95967	6.66156	28.9192	35.4326
38	2015	L	L72	0	21	28	74477.8	73513.2	964.558	58992.6		29003		60	-8.0746	58992.6	0								30543.1	0.432648		28554.4	0	1988.66	1742.49	806.236	-869.774	1634.59	-0.2733	1634.32	200.447	10555	0.024085	0.7015					12.2049	11.761	11.4288	159.184	140.286
38	2016	L	L72	0	22	29	639362	353552	285811	127970		36838.8		45488.2	-727.922	112766	15204.1								102920	2.36965	101171	76131.5		27145.1	30735.7	24047.7	20435.2	35591.8	-101763	203752	269918	214639	0.084036	0.7998	0.422167	1907.56	98.4414	124.321	50.3533	17.9195	19.5025	219.347	54.6706
38	2017	L	L72	0	23	30	577193	325786	251407	37506.1		9769.91		67958.3	-3785.05	35057.8	2448.37								151037	0.46752	150254	111546		44658.1	44839.1	35837.8	51831	-7391.33	-13263	-24217.5	-3555.01	190089	0.067458	0.79	-0.00615914	52.3915	33.213	42.079	12.2415	6.91934	9.55565	35.3984
38	2018	L	L72	0	24	31	303379	263311	262915	40463.5	2201.6	22655.5		55564.8	-5071.51	263179	40199.9	1017387968	1280882176	2613703680	309862048	508108896	1158460544	291788032	256933	0.715785	256455	513264	0.1835	-252709	-252994	-255266	-224037	-57748.3	7858.68	-2257.96	-19968.3	138675	-0.586164	0.7673	-0.0658198	18.5988	22.767	21.4498	4.41311	2.38223	2.62425
38	2019	L	L72	0	25	32	291716	189193	102524	16323.2		4784.14		30043.4	-2648.26	16323.2	455.642								183485	0.00160993	183451	177842		9805.29	14714	12390.8	-213544	-57748.3	7858.68	-52147.6	-2257.96	119549	0.040504	0.7192	-0.00774025		384.648		2.64872	2.92214	2.51858
38	2020	L	L72	0	26	33	323850	174775	149075	33038.1		12219.6		43868.2	-1227.5	32869	169.032								213024	-0.00561825	212986	207228		6578.32	10183	7944.15	-206526	-31883.4	6038.9	-25736	108.467	94716.8	0.027499	0.7019	0.00033493	35.8623	54.5395	31.782	2.42179	4.31725	2.95273		34.8765
39	2008	C	C33	0	14	28	3.45579e+06	1.88184e+06	1.57395e+06	1.96234e+06	220669	439127	654822	419373	19573.4	1239912	722430	236436432	196053536	473640352	33632412	99063784	196521136	61394928	4.73273e+06	-0.0293995	4.64173e+06	4.55408e+06		176698	192703	168520	808057	336654	-252713	-19317.3	-95864.9	310135	0.065419	0.5241	-0.0277404	15.4431	28.94	16.1967	1.05326	1.07103	1.01609
39	2009	C	C33	0	15	29	3.73584e+06	2053533	1.68231e+06	2.15318e+06	415748	446226	560856	386260	13103.7	1.51974e+06	633440	281774624	310037696	642711680	52272388	148476608	298656352	72604328	2.04755e+06	-0.567364	1.98195e+06	2.06843e+06	0	132047	146538	108071	822953	96968.5	279.5	157435	52084	526922	0.043314	0.544	0.0139417	13.2709	12.6393	13.2811	0.472542	1.31288	0.564779	6.64306	5.41438
39	2010	C	C33	0	16	30	5.41306e+06	3.37915e+06	2.03391e+06	3.49239e+06	830931	911750	391215	812984	66978.3	2.99713e+06	495261	304525248	361555040	728766080	59853136	162743184	358049344	79639696	5.17683e+06	1.5283	5.06634e+06	4.86037e+06		343817	367461	285086	1.06893e+06	148290	-273030	-59911	47740.9	465570	0.088866	0.5437	0.00881957	34.7855	22.4034	35.5369	1.836	1.20886	1.56694	38.7683
39	2011	C	C33	0	17	31	6.43617e+06	4.0727e+06	2.36347e+06	4.2748e+06	803091	732897	657258	811078	78369.9	3.12363e+06	1.15117e+06	446531200	464317504	1020928256	93020736	222273600	514919328	110962024	6.41251e+06	0.238693	6.27994e+06	5.93979e+06		473529	502271	365894	1.27851e+06	225444	-357606	276584	450795	778813	0.092285	0.5464	0.0700409	22.4134	12.2971	17.1289	1.2343	0.936549	1.04663	43.0895
39	2012	C	C33	0	18	32	6299238	3.83462e+06	2.46462e+06	4.08752e+06	543841	705942	764178	823803	52455.7	2.554e+06	1.53352e+06	537206272	534742176	1202051840	109703208	256537616	597479936	135106128	5.43341e+06	-0.152686	5294416	5.16553e+06	0	263944	290738	193043	1.33928e+06	224292	-155935	-216574	-288967	522154	0.052741	0.7312	-0.0458733	9.9032	22.0829	13.0807	0.565071	0.733392	0.609812	16.0728	17.2262
39	2013	C	C33	0	19	33	7.2606e+06	4.11697e+06	3.14363e+06	4.81098e+06	724478	778164	776124	1.00665e+06	43899.2	3.25763e+06	1.55335e+06	594847616	612270144	1342883072	123436056	273348704	657770240	146161856	5.78744e+06	0.065159	5.66994e+06	5.52021e+06	0	337084	356272	263450	1.48993e+06	274993	-650446	-21601.6	363294	477105	0.056817	0.7431	0.0500363	17.1983	32.3913	18.689	0.611036	0.703603	0.617348	14.8022
39	2014	C	C33	0	20	34	8.77762e+06	4.51722e+06	4.2604e+06	6.04941e+06	1.12395e+06	1.13649e+06	1.11103e+06	1.14805e+06	51918.7	4.33401e+06	1.7154e+06	636800384	684623040	1483225088	137550960	280073184	729183360	151573264	7.00709e+06	0.21074	6.87731e+06	6.69802e+06	0	329787	357042	303393	1665196	643448	-1.15538e+06	-124624	394099	366739	0.0505	0.7229	0.0448981	14.8559	47.8136	15.1527	0.676256	0.807776	0.672579	14.2323
39	2015	C	C33	0	21	35	1.06763e+07	4.35303e+06	6.32328e+06	7.12683e+06	1.7909e+06	889300	2.36848e+06	1.0667e+06	62780.1	4.59212e+06	2.53471e+06	711896192	844349632	1761345024	173924080	334243744	794108736	201101840	5.86858e+06	-0.162479	5.72596e+06	5.64151e+06	0	294374	320635	227196	1.76631e+06	643448	-1.15538e+06	-124624	1.65057e+06	448717	0.037336	0.776	0.154601	19.9703	28.3891	18.017	0.864675	1.03885	0.835258	9.41623	100.722
39	2016	C	C33	0	22	36	1.24615e+07	5.3352e+06	7.12627e+06	8.548e+06	1.57298e+06	1.0161e+06	2.70232e+06	1.15261e+06	71910.9	4.62492e+06	3.92307e+06	765073408	951702272	1921058432	204595616	382791264	863219328	218264496	5.11117e+06	-0.129063	4.996e+06	5.11594e+06		80053.8	170205	73498.3	1.74951e+06	234162	-685466	307954	751105	632600	0.021278	0.7824	0.0602741	20.1614	23.7228	20.6228	0.780528	1.09979	0.840204		52.1707
39	2017	C	C33	0	23	37	1.30604e+07	5.90019e+06	7.16025e+06	8.73669e+06	1.53173e+06	1.22163e+06	2.41402e+06	1.63967e+06	144632	5.14218e+06	3.59452e+06	936680704	1110879232	2290539776	258519616	458527424	1062789632	245763488	7629993	0.492809	7.45277e+06	7.33359e+06		417168	440924	315842	1.97345e+06	427538	-158010	-89581	-353715	559631	0.041773	0.7833	-0.027083	65.2617	19.3893	55.0876	0.938459	0.817087	0.866204	20.4842	125.621
39	2018	C	C33	0	24	38	1.58884e+07	3.7325e+06	5.2403e+06	1.06481e+07	1.98982e+06	1.32108e+06	2.57698e+06	1.78959e+06	115890	8.1903e+06	7.6981e+06	1017387968	1280882176	2613703680	309862048	508108896	1158460544	291788032	9.34976e+06	0.225396	9.14822e+06	9.23277e+06		647700	668356	406846	2.20828e+06	353852	-908416	361364	929577	972915	0.055417	0.7797	0.0585066	15.8098	21.3825	15.9852	0.654443	0.648371	0.617402	11.6794
39	2019	C	C33	0	25	39	1.72108e+07	9.00231e+06	8.20844e+06	1.1707e+07	1.75572e+06	1.27453e+06	3.09183e+06	1.8395e+06	127616	7055131	4.65182e+06	1051350208	1396499200	2806573312	387878912	520647392	1374271360	358934528	8.58153e+06	0.00097229	8.38837e+06	9.00227e+06		583875	561387	251011	2.14829e+06	353852	-908416	-187287	361364	971479	0.040837	0.7806	0.0209964	10.9471	21.7629	11.1449	0.476353	0.58297	0.477139	316.473
39	2020	C	C33	0	26	40	1.46212e+07	6.71417e+06	7906977	9.23577e+06	841670	1.34471e+06	1.95623e+06	1.86358e+06	209655	6.0895e+06	3.14626e+06	1079579904	1603038720	3031297792	394607392	551147072	1285315328	370780256	9.41591e+06	-0.00170023	9218631	9.29928e+06		743963	729041	601174	2.61429e+06	1.28105e+06	-353880	255036	-653956	1.21814e+06	0.053801	0.7987	-0.0447267	11.0149		21.0439	0.322188	0.436039	0.334859	7.81361
40	2008	D	D44	0	14	26	235809	132585	103224	140305	36371	14107.7	28835	948.191	3907.05	101229	39075.9	236436432	196053536	473640352	33632412	99063784	196521136	61394928	31884.8	-0.401887		46523.2	0	-15884.1	-15585.3	-12950.7	-34304.1	-24118.4	-4490.26	-4602.08	23936.6	13606.6	-0.050938	0.3674	0.101508	48.3408		60.9581	6.26312	10.1442	6.10849	54.2126
40	2009	D	D44	0	15	27	283179	177359	105821	181546	35440	9766.12	34000	549.988	3901.81	139107	42439	281774624	310037696	642711680	52272388	148476608	298656352	72604328	69671.8	1.18511		69983.1		6695.77	6684.63	5022.07	-27868.5	21892.8	8191.14	17833.8	-12247.5	31161.6	0.040796	0.4197	-0.0432498				9.94126	10.9452	10.2593
40	2010	D	D44	0	16	28	228342	141847	86494.9	139994	7500	9230.19	22150	425.672	2319.47	110729	29265.4	304525248	361555040	728766080	59853136	162743184	358049344	79639696	77721.2	0.115532		69999.9		15379.3	12833.5	9238.68	-15366.5	53725.8	10953.6	41817	-22855.2	70174.2	0.058986	0.3756	-0.100092	69.1009	30.8181	37.2371	4.98092	3.44228	3.95993	15.8513	3.90106
40	2012	D	D44	0	18	30	286835	238323	48511.5	170357	20650	33028.2	22060	1001.46	792.971	146360	23996.4	537206272	534742176	1202051840	109703208	256537616	597479936	135106128	86088.7	0.0532405		63815.8	0	27530.4	27219.7	19409.9	28245.2	-31867.4	-11292.4	-18956	24203.7	17626.1	0.117689	0.3803	0.0843821	12.6693	8.21436	19.0477	2.17742	2.05686	1.96373		6.2515
40	2013	D	D44	0	19	31	396058	360312	35745.7	270809	25600	65619.4	86530	563.342	2022.56	182223	88586.6	594847616	612270144	1342883072	123436056	273348704	657770240	146161856	81511.1	-0.0531731	79996.5	68683.1	0	15700.5	16784.6	10286.5	34731.6	-47165.4	1257.14	12462	58370.5	30530.1	0.054915	0.4182	0.147379	10.6693	15.4497	11.9399	2.40555	8.0852	2.92253
40	2014	D	D44	0	20	32	426981	395866	31115.1	300126	44000	49505.8	29690	6333.24	4472.15	269043	31082.6	636800384	684623040	1483225088	137550960	280073184	729183360	151573264	103653	0.271648		95845.2	0	8766.69	9418.53	5317.37	34761.5	-6812.54	1732.12	14282.5	19362.9	54405.9	0.033454	0.4558	0.0453483	18.991	143.742	26.8516	2.39662	3.77458	2.21873
40	2015	D	D44	0	21	33	676891	635876	41014.7	544333	86500	53670.1	213000	1288.51	5683.62	329607	214726	711896192	844349632	1761345024	173924080	334243744	794108736	201101840	166573	0.607018		154913	0	10752.8	10188.7	6204.46	38355.8	-6812.54	1732.12	14282.5	196922	284664	0.028251	0.4038	0.290921	78.9519	161.825	74.6184	4.05019	5.26376	3.79396
40	2016	D	D44	0	22	34	1.7288e+06	1.31295e+06	415846	632404	129500	139011	264260	106647	13844.9	366354	266051	765073408	951702272	1921058432	204595616	382791264	863219328	218264496	377350	1.26538	376129	360276	0	22146.6	23035.6	17533.9	55424.1	-28335.8	-319046	587121	934502	845840	0.030156	0.7538	0.540551	87.872	45.6233	63.8152	3.27303	2.25939	2.63432	28.5424
40	2017	D	D44	0	23	35	2.89035e+06	2.06217e+06	828187	1.73441e+06	188810	320959	563840	253911	20650.9	1.05883e+06	675573	936680704	1110879232	2290539776	258519616	458527424	1062789632	245763488	813103	1.15477	808474	756979		57002.6	57498.9	53994	107962	15274.8	-459154	153782	597710	865460	0.033506	0.7389	0.206795	100.208	121.948	96.8151	4.65627	5.21709	4.37925		18.287
40	2018	D	D44	0	24	36	3.4423e+06	1.45004e+06	1.45712e+06	1.98519e+06	271000	521108	402365	329760	51427	2.13672e+06	1.30559e+06	1017387968	1280882176	2613703680	309862048	508108896	1158460544	291788032	867629	0.0670597	867365	864864		138031	137360	112644	211489	58038.1	-469853	-266599	194459	748067	0.059069	0.6523	0.056491	29.2477	3.64109	9.94328	1.94219	3.7031	1.89008	103.386
40	2019	D	D44	0	25	37	3.09872e+06	1.70828e+06	1.39045e+06	1.74667e+06	259078	404684	328824	298611	60974	1.20447e+06	542199	1051350208	1396499200	2806573312	387878912	520647392	1374271360	358934528	680576	-0.00489928	680576	772187		-78276.2	-90017.1	-95713.1	103110	58038.1	-469853	-678371	-266599	471728	-0.009318	0.4996	-0.0860352	11.959	201.403	228.831	1.55263	1.51414	1.3698		13.9042
40	2020	D	D44	0	26	38	2.62012e+06	1.28739e+06	1.33273e+06	1.40059e+06	174715	312587	250444	290370	63810	977231	423363	1079579904	1603038720	3031297792	394607392	551147072	1285315328	370780256	347143	-0.00748642	346876	437363		-97516.7	-105315	-104099	-20759.7	54773.7	-96401.6	-35739.7	6022.36	337004	-0.015085	0.4576	0.00229851				0.723145	2.20076	0.957384	8.47987
42	2008	K	K70	0	14	24	554881	390848	164033	380758	33750	36555.1	145630	9317.41	7627.02	233677	147081	236436432	196053536	473640352	33632412	99063784	196521136	61394928	113924	0.0520963		112387		2509.58	1391.76	678.815	45715.4	-31874.7	-2344.1	-38866.6	-4600.81	36413.9	0.033401	0.6804	-0.00829154	26.5419		27.0195	4.98906	14.0241	5.17096
42	2009	K	K70	0	15	25	648072	473449	174623	440898		47384.5	187000	3363.32	8513.89	249754	191144	281774624	310037696	642711680	52272388	148476608	298656352	72604328	204073	0.791309	203890	170203		35804.5	35158.6	26735.3	71900.1	94716.6	41288.7	99995.4	-36012.2	146484	0.072344	0.6831	-0.0555682	472.707		169.014	2.81662	4.20918	2.60134		3.84723
42	2010	K	K70	0	16	26	678991	566176	112816	440493	5000	43486.8	150850	1894.9	4098.45	286241	154252	304525248	361555040	728766080	59853136	162743184	358049344	79639696	144734	-0.290771	144431	114067		45981	46213.5	36202.4	104501	-18435.3	31597.3	-5354.04	-18497	131055	0.075483	0.6919	-0.0272419	20.0543	36.2534	17.5343	2.62729	5.02781	2.53294	5.66065
42	2011	K	K70	0	17	27	714763	612652	102111	461903	500	53643.9	172700	1263.36	5334.38	286765	175138	446531200	464317504	1020928256	93020736	222273600	514919328	110962024	191680	0.32436	190953	153034		41521.2	43579.4	31909.4	122043	-11841.2	-402.78	-38374.1	-26105.2	92681.3	0.069769	0.754	-0.0365229	11.0529	6.62457	8.40534	2.76467	1.45492	2.14173		6.26238
42	2012	K	K70	0	18	28	751671	642249	109422	461462	9500	42802.2	177600	791.462	8932.75	279475	181987	537206272	534742176	1202051840	109703208	256537616	597479936	135106128	269826	0.407689	269760	214909	0	56798.6	56724.4	41188	153653	36336	1557.59	9528.49	-28365.4	121210	0.089074	0.7912	-0.0377364	12.3148	4.67931	10.3949	2.05007	1.06916	1.82934
42	2013	K	K70	0	19	29	799817	705487	94330.1	493121	500	50487.8	157005	861.486	5910.7	336116	157005	594847616	612270144	1342883072	123436056	273348704	657770240	146161856	221298	-0.179849	221298	180406	0	58606.7	58538.8	40550.2	181751	16575.4	20717.2	35322	-1955.15	137532	0.082625	0.7732	-0.00244449	12.9766	8.19509	14.6439	1.98083	4.63144	2.58464	14.7094	97.3146
42	2014	K	K70	0	20	30	1.61963e+06	1.50984e+06	109792	1.28955e+06	3000	140047	395001	1122.03	10263.6	894435	395119	636800384	684623040	1483225088	137550960	280073184	729183360	151573264	303280	0.370459	303238	256036	0	49187.4	49149	30561.9	181129	-162512	-7996.16	-23870.7	146634	113661	0.048844	0.7001	0.0905354	13.4524	5.92958	11.5463	2.46498	1.38574	1.87546	32.9099
42	2015	K	K70	0	21	31	2.46214e+06	2.04162e+06	420518	1.90052e+06	118731	262563	583591	8129	22425.7	1.18712e+06	713399	711896192	844349632	1761345024	173924080	334243744	794108736	201101840	504782	0.652581		445650	0	63016	61707.2	39985.2	207039	-162512	-7996.16	-23870.7	206190	322443	0.041311	0.683	0.0837442	29.3512	4.86038	16.7036	2.95775	1.09226	2.1869
42	2016	K	K70	0	22	32	2.91616e+06	2.48326e+06	432905	2.33005e+06	87079.6	257572	684860	9246.62	33585.4	1.50774e+06	822304	765073408	951702272	1921058432	204595616	382791264	863219328	218264496	811576	0.607773	811576	757426		53840.3	52598	22154	219654	174842	-70592.9	137338	33374.4	383831	0.031844	0.7355	0.0114447	26.8622	63.0084		2.12782	1.40861	2.19158
42	2017	K	K70	0	23	33	4.36199e+06	3.77483e+06	587156	3.67361e+06	348793	267413	1.13146e+06	9897.26	44420.9	2.43362e+06	1.23998e+06	936680704	1110879232	2290539776	258519616	458527424	1062789632	245763488	865423	0.0663498	865423	769428		105070	99121.7	60889.7	275699	-518406	-149474	68512.9	741831	574396	0.03819	0.7391	0.170067	49.9358	33.7744	27.8257	1.36312	2.05409	1.63107	6.32729
42	2018	K	K70	0	24	34	4.60507e+06	727382	766629	3.83844e+06	49200	269116	845719	11493.1	58901.9	4.04029e+06	564779	1017387968	1280882176	2613703680	309862048	508108896	1158460544	291788032	794211	-0.0822859	794211	705176		92065.4	93151.7	41494.9	301460	-84259.1	-95796.3	-18122.3	-318262	581561	0.033787	0.761	-0.0691113	17.175	9.6295	12.2014	1.2084	1.71637	1.15106
42	2019	K	K70	0	25	35	4.51415e+06	3.94939e+06	564760	3.71288e+06		407251	1.05797e+06	11714.7	45578.6	2.45533e+06	1.25755e+06	1051350208	1396499200	2806573312	387878912	520647392	1374271360	358934528	721317	0.00482985	721317	676171		130494	127939	67355.9	374698	-84259.1	-95796.3	-198181	-18122.3	398363	0.038079	0.7353	-0.00401455	20.2678	10.418	24.3586	1.05893	1.48582	1.07355	2.80189
42	2020	K	K70	0	26	36	4.44438e+06	3.90775e+06	536627	3.62469e+06	16024.1	464564	1.34606e+06	12132	47609	2.16891e+06	1.45578e+06	1079579904	1603038720	3031297792	394607392	551147072	1285315328	370780256	1.0697e+06	-0.00518836	1.0697e+06	1.01294e+06		61484.8	59779.8	15996.4	421823	122771	17714.5	114251	-26223.3	511610	0.023873	0.765	-0.00590034	9.05118		16.2601	0.845191	2.23847	0.940967		2.43845
45	2008	C	C39	1	14	26	56579.1	14501	42078.2	14856.4	4600	1885.9		592.71	384.491	14078.7	777.676	236436432	196053536	473640352	33632412	99063784	196521136	61394928	36415.3	-0.255721		36559.7		2740.38	5062.79	4421.29	7268.21	3101.12	63.3802	-4088.58	-7245.64	8402.29	0.087079	0.628	-0.128062	159.781	58.5116	104.674	3.9078	4.10348	3.79265	79.2914
45	2009	C	C39	1	15	27	80256.3	23733.2	56523.1	30931.7	10123.4	5196.83	2500	3922.1	186.309	24606.7	6324.96	281774624	310037696	642711680	52272388	148476608	298656352	72604328	48807.3	0.340296	48338.6	47392.9		4161.98	4303.1	3801.55	9710.88	4733.97	-6636.71	1731.74	3626.16	10134	0.065618	0.6272	0.0451823	39.9181	46.8602	38.8235	4.84657	7.75541	5.79487	56.9114	73.4911
45	2011	C	C39	1	17	29	180823	64161.2	116661	43859.8		4006.47	20000	5696.92	-733.706	18499.3	25360.6	446531200	464317504	1020928256	93020736	222273600	514919328	110962024	71289.4	0.117736	70827.5	68225.5		3675.73	6106.69	4891.56	18265.3	2775.1	-5974.3	4613.1	7981.87	46887.9	0.029811	0.6383	0.044142	107.133	76.8278	100.232	6.83806	5.32848	6.16532	76.6573
45	2012	C	C39	1	18	30	188066	56053.7	132012	57764.9	4015.34	10123.3	20000	10094.1	-38.971	30833.8	26931.1	537206272	534742176	1202051840	109703208	256537616	597479936	135106128	84511.4	0.185471	84016.5	95868.7	0	-10614.4	-9765.95	-8098.89	10096.9	-15515.2	-11855.1	-23662.8	3775.88	23241.8	-0.051377	0.6102	0.0200774	55.6563	79.1044	62.8342	3.81889	3.5595	3.89211	98.1033	81.4526
45	2013	C	C39	1	19	31	285176	157811	127365	55391.3		10829.8	20000	13842.2	-2734.35	24209.1	31182.2	594847616	612270144	1342883072	123436056	273348704	657770240	146161856	113110	0.338397	112648	131128	0	7787.12	10201.8	4722.26	12499.8	-18672.6	-2576.15	71672.4	92975.4	94931.7	0.038334	0.7195	0.326028				4.42922	3.438	4.04191
45	2014	C	C39	1	20	32	282278	161424	120854	62653.4	2467.66	15302.7	12465.4	15612.4	-3039.28	42477.8	20175.6	636800384	684623040	1483225088	137550960	280073184	729183360	151573264	121095	0.0705986	120522	131738	0	-8313.52	-6205.89	-11359.1	680.52	-4870.15	17856.3	15431.8	2427.44	110177	-0.030168	0.5439	0.00859947	105.546		121.305	4.40649	5.64325	4.61622
45	2015	C	C39	1	21	33	296939	185954	110986	79482.5	5386.65	22752.9	12000	18276.6	-2444.83	56445	23037.6	711896192	844349632	1761345024	173924080	334243744	794108736	201101840	122675	0.0130428	122098	130227	0	1929.01	4315.17	849.723	916.614	-4870.15	17856.3	15431.8	-1160.22	75231.5	0.00398	0.5709	-0.00390726		346.068		4.96085	4.96089	4.64647		35.5127
45	2016	C	C39	1	22	34	411959	298810	113149	67946.7	1233.57	17546.2	8000	22022.2	-167.814	48942.1	19004.6	765073408	951702272	1921058432	204595616	382791264	863219328	218264496	119820	-0.0232701	119407	129634		-9292.03	-7798.65	-8727.06	-8127.58	-5526.45	-102901	18145.6	126464	93385.7	-0.027977	0.5336	0.306983	758.242			5.25207	6.14059	5.43104	162.765
45	2017	C	C39	1	23	35	419575	286847	132727	67272.7	8863.82	9710.47	4000	19250.3	-3117.12	49796	17476.7	936680704	1110879232	2290539776	258519616	458527424	1062789632	245763488	147555	0.231468	145329	145550		8616.84	8494.05	7366.17	-3226.61	-2851.87	19601.1	23112.6	6550.25	116505	0.013046	0.5208	0.0156116		1480.89		5.3772	5.9133	5.33233
45	2018	C	C39	1	24	36	461920	237333	345948	115972	41152.2	18023.9		52845.4	-97.1661	299453	162468	1017387968	1280882176	2613703680	309862048	508108896	1158460544	291788032	127236	-0.137704	126648	139585		-5446.92	-5342.31	-6230.27	-5777.45	38314.6	-94422.4	-30400.9	26307.4	114176	-0.015129	0.5214	0.0569522	63.4393	311.324	61.2244	3.167	5.27891	3.28057
45	2019	C	C39	1	25	37	453140	222667	230473	67678.4		24129.8		36532.5	1586.28	48557.5	19120.9	1051350208	1396499200	2806573312	387878912	520647392	1374271360	358934528	215818	-0.000228063	209920	225883		494.943	953.24	-1852.67	4930.78	38314.6	-94422.4	-86492.8	-30400.9	40956.5	0.001275	0.5231	-0.0670894		103.893		3.12626	1.6774	2.4197		42.1955
45	2020	C	C39	1	26	38	496955	221038	275917	107023		32946.9	34310	54731	828.789	55725	51298.2	1079579904	1603038720	3031297792	394607392	551147072	1285315328	370780256	210896	-0.00352205	209743	211364		5039.41	5170.14	4349.76	8691.24	193.093	-31907.1	969.065	32980.4	27908.7	0.010153	0.5273	0.066365				1.61876	2.27424	1.79215	9.11815
48	2008	C	C13	0	14	29	125617	70489.8	55127.2	139143	39756.8	3971.75	4915.31	2587.48	3414.48	126506	12637.7	236436432	196053536	473640352	33632412	99063784	196521136	61394928	119274	0.389227		117652	0	1715.6	8998.88	7393.9	-64018.6	16112.3	-6094.3	4960.2	-5038.03	15753.5	0.105551	0.4502	-0.0401063	63.4226	128.117	52.2927	2.21654	2.18303	2.08078	13.8416	17.4912
48	2009	C	C13	0	15	30	86607.8	34165.3	52442.5	86646	25515	14214.3	1797.6	2232.87	2832.93	76884	9761.97	281774624	310037696	642711680	52272388	148476608	298656352	72604328	143563	0.203643		135941		7803.37	7959.49	5418.87	-52264.5	20516.5	-3882.14	-3881.8	-20515.1	11543.9	0.100991	0.4324	-0.236874	32.546	189.396	34.1122	1.4379	1.81703	1.48636	8.43995	3.05828
48	2010	C	C13	0	16	31	76925	20047.9	56877.1	81777.2	25812.8	11829		1749.26	1866.7	71406	10371.1	304525248	361555040	728766080	59853136	162743184	358049344	79639696	116221	-0.190455		116687		-585.109	-3287.89	-4235.14	-56982.9	4197.34	-8216.69	-6532.71	-2504.43	4937.25	-0.01806	0.4187	-0.0325567	43.9887	151.757	42.3236	1.66038	2.37026	1.58918	11.6184	732.434
48	2011	C	C13	0	17	32	123946	73288.4	50657.7	79655.6	15153.1	14181.5		3068.65	1479.04	69633.3	10022.3	446531200	464317504	1020928256	93020736	222273600	514919328	110962024	132979	0.144192		130073		2828.8	62918.5	49178.1	-8678.1	2991.68	62951	49788.2	-16140.1	55326.8	0.640719	0.3794	-0.130219		566.324		2.04764	2.37869	2.04993	56.6974	106.906
48	2012	C	C13	0	18	33	121173	64500.3	56673.1	71785.4	13978.3	13093.2	1047.24	1348.55	55.0018	69256.8	2528.55	537206272	534742176	1202051840	109703208	256537616	597479936	135106128	145335	0.0929202		146307	0	-747.2	4950	3026.32	-3470.72	-2516.98	-19853.5	-23053.9	-683.505	32263.5	0.039792	0.3921	-0.00564072	5.51206	464.575	5.50749	2.03937	2.53467	2.01308	90.6493
48	2013	C	C13	0	19	34	133057	63339.2	69717.4	84685.6	15700.1	18338.2	4217.24	3000.6	951.107	78654.1	6031.42	594847616	612270144	1342883072	123436056	273348704	657770240	146161856	156531	0.0770309		161044	0	-4181.89	1106.78	-993.82	-4289.3	-7600.37	-7166.8	-11664.2	3114.62	20340.7	0.014949	0.4038	0.0234082	94.9058	418.704	94.1111	1.97622	2.27625	1.91309
48	2014	C	C13	0	20	35	198294	129014	69279.6	137827	15716.4	27749.6	235.613	4412	794.307	134150	3676.58	636800384	684623040	1483225088	137550960	280073184	729183360	151573264	214441	0.369964	213276	199574	0	15318.6	16522	12016.9	7090.68	50830.3	347.425	50060.9	-1120.09	70440.5	0.103448	0.5528	-0.00564864		386.944		2.52889	2.98363	2.50293		8.93506
48	2015	C	C13	0	21	36	194080	118073	76007.4	113846	9590.22	24399	1.2382	4000.61	-241.382	107828	6017.08	711896192	844349632	1761345024	173924080	334243744	794108736	201101840	230202	0.0734957	229004	205711	0	24616.9	25917	20977.6	26525.7	50830.3	347.425	50060.9	-3499.17	87774.5	0.129966	0.5813	-0.0180295	50.6635	199.063	48.6054	2.83909	4.15417	2.79387	11.9774	10.528
48	2016	C	C13	0	22	37	195974	108529	87444.5	113368	12749.6	20735.1	4537.8	4635.21	200.3	102398	10969.8	765073408	951702272	1921058432	204595616	382791264	863219328	218264496	156123	-0.321799	155149	158241		-2102.49	2039.97	600.485	26998.5	-61779.6	-5085.07	-59653.7	7183.48	28590.3	0.010781	0.764	0.0366554	62.72	375.786	62.3908	5.7155	10.311	5.83561	42.4357
48	2017	C	C13	0	23	38	390478	290423	100055	319603	20269.5	40838.7	55977.8	4442.5	800.5	241906	77697	936680704	1110879232	2290539776	258519616	458527424	1062789632	245763488	154961	-0.00744057	152700	168545		-14449.3	-17869.6	-13875.7	11444.9	32871.8	-6094.11	85031.8	58282.6	120061	-0.058653	0.7847	0.14926	2164.41			8.32482	10.6864	8.40532
48	2018	C	C13	0	24	39	518250	101526	122538	395712	12421	38355.1	0	6756.62	77.3597	398191	120060	1017387968	1280882176	2613703680	309862048	508108896	1158460544	291788032	343694	1.21793	342144	282820		62366.1	60380.4	44953.9	50737.1	101381	-38989.2	-38102.8	-42105.3	178799	0.132736	0.8316	-0.0812451		547.195		6.02438	6.06326	5.7256	28.3996
48	2019	C	C13	0	25	40	647199	530363	116837	409426	4300	65769.1		4035.47	-3662.19	396396	13030.3	1051350208	1396499200	2806573312	387878912	520647392	1374271360	358934528	491872	-0.00172244	490457	356037		152615	151057	115825	151098	101381	-38989.2	24289.1	-38102.8	150503	0.25297	0.8323	-0.0588734	17.6808	17.8689	14.2832	2.31259	2.76007	2.10719	7.36879	2.02516
48	2020	C	C13	0	26	41	990375	678078	312297	712253	6500	108453	77300	3583.25	-4096.22	623361	88891.9	1079579904	1603038720	3031297792	394607392	551147072	1285315328	370780256	407150	-0.00424586	405035	296125		117977	117675	87771.4	210722	180606	-26988.4	204151	50533.6	354050	0.138801	0.8249	0.0510247	8.1489	38.0119	8.50985	1.91888	5.69599	2.04603	9.30985	8.22191
49	2008	C	C38	1	13	23	61181.8	45061.3	16120.5	40000.2	6700	13472.4		17294.9	2015.22	40000.2		236436432	196053536	473640352	33632412	99063784	196521136	61394928	77512	0.0166616		76906		536.037	538.251	-77.0382	284.439	13211.6	-2450.58	845.735	-9895.1	9399.94	0.033914	0.5688	-0.161733	315.446		158.624	2.01183	2.42374	1.92787		41.5566
49	2009	C	C38	1	14	24	65466.4	50567.4	14899	48075.2	8571.38	22511.4		28472.6	942.033	47775.2	300	281774624	310037696	642711680	52272388	148476608	298656352	72604328	91629.2	0.182128		93926.8		-2279.63	-2555.75	-3953.03	-1444.81	695.66	-3518.37	672.785	3518.85	9105	-0.029423	0.5264	0.0537505				1.82283	2.84951	1.89812	10.809
49	2010	C	C38	1	15	25	85032.2	69961.3	15070.9	57205.2	6191.99	30658.4		41331.8	1034	56345.2	860	304525248	361555040	728766080	59853136	162743184	358049344	79639696	131602	0.436244	131113	125187		7881.46	10652.2	8767.32	5206.89	7777.88	-7.70596	3718	-4135.38	12456.9	0.151371	0.5031	-0.0486332		37.4419		2.11749	2.15224	1.91176	140.513	39.1782
49	2011	C	C38	1	16	26	141929	124089	17839.5	99189.3	13400.6	51214.5		88919.7	285.912	97116.6	2072.67	446531200	464317504	1020928256	93020736	222273600	514919328	110962024	224632	0.706906	223965	206195		19304.6	19251.3	15703.3	15770.6	-936.239	-6184.75	-1212.28	6056.6	10012.6	0.173691	0.5477	0.0426736	40.2342	29.6199	33.7585	2.6804	2.18585	2.36095	45.3524	61.467
49	2012	C	C38	1	17	27	186127	167317	18809.1	139706	21105.7	80905.2		107906	25.6637	138455	1250.64	537206272	534742176	1202051840	109703208	256537616	597479936	135106128	319523	0.422429	318172	296166	0	23873.8	21473.3	17073	20462.9	34213.8	-11243.7	9332.81	-13577.5	29334.4	0.130142	0.6392	-0.0729479	22.5503	19.146	20.4102	1.57642	1.21941	1.37848		4.0368
49	2013	C	C38	1	18	28	337109	316859	20249.9	271872	60634.5	149091		201360	818.119	260607	11265.5	594847616	612270144	1342883072	123436056	273348704	657770240	146161856	440250	0.377834	439140	406985	0	33827.6	33946.1	27503.7	35230.5	5509.36	-9075.13	3378.66	8120.35	33592.8	0.129193	0.6328	0.0240882	40.7851	29.5615	37.9718	2.17926	2.09672	2.1104	20.3522	4.09856
49	2014	C	C38	1	19	29	467560	440933	26627.6	375712	166933	157707		173894	60.2665	368471	7241.35	636800384	684623040	1483225088	137550960	280073184	729183360	151573264	638960	0.451357	638118	601462	0	39680.6	39905.4	31288.1	48546.2	14880	-57849.4	2877.39	45880.9	115285	0.101947	0.4897	0.0981283	26.1135	26.7549	25.3554	1.63138	1.50316	1.50672	130.363	6.40791
49	2015	C	C38	1	20	30	340257	301739	38518.5	220477	24761.5	148635		146656	-1792.67	218142	2335.17	711896192	844349632	1761345024	173924080	334243744	794108736	201101840	843419	0.319987	841220	808664	0	38784.1	39126.9	30809.5	67236	14880	-57849.4	2877.39	-75078.5	52537.1	0.096313	0.5648	-0.220652	26.7771	26.0018	25.6741	1.3112	1.14796	1.19352	56.3041	14.4922
49	2016	C	C38	1	21	31	514579	454474	60105.3	364569	45516	265457		258381	-1660.79	364404	164.974	765073408	951702272	1921058432	204595616	382791264	863219328	218264496	872441	0.0344108	870077	830580		43638.7	44074.7	34968.7	88825.5	8556.29	-27443.3	-5694.63	12676.5	48437.9	0.101426	0.5678	0.0246348	25.4877	39.7312	28.3536	0.931047	1.28997	0.965704	12.2727
49	2017	C	C38	1	22	32	761907	646819	115088	580385	111195	395528		363647	-1733.56	580351	33.9126	936680704	1110879232	2290539776	258519616	458527424	1062789632	245763488	1.2486e+06	0.431154	1.24454e+06	1.19948e+06		49982.9	49892.2	36377	112759	-41765.2	-36500.2	-11622.4	65661.8	26811.1	0.079432	0.5476	0.0861809	30.1685	29.4762	27.0674	1.2092	1.15223	1.11147	123.296	8.51842
49	2018	C	C38	1	23	33	882203	175044	226464	655738	112335	406996	23800	415161	10119.1	764807	117395	1017387968	1280882176	2613703680	309862048	508108896	1158460544	291788032	1.72492e+06	0.381489	1.72035e+06	1.65951e+06		67769.1	67626.6	52561.5	146692	159457	-58129.8	-82144.6	19015.6	31666.8	0.086193	0.5487	0.0215547	19.2735	18.6899	19.048	0.56152	0.588442	0.532125		6.48163
49	2019	C	C38	1	24	34	877016	718953	158062	590890	50809.2	400438	54273.8	392491	2342.85	535578	55312.5	1051350208	1396499200	2806573312	387878912	520647392	1374271360	358934528	1.84427e+06	0.000517895	1.83985e+06	1.76295e+06		84103.4	85399.1	66983.8	189290	159457	-58129.8	19502.3	-82144.6	71406.8	0.100639	0.548	-0.0936637	13.6474	20.0298	13.7586	0.41586	0.51811	0.404542	58.7162	6.12887
49	2020	C	C38	1	25	35	903929	717063	186866	621696	52550	428902	16377.4	464377	3235.2	602770	18926.3	1079579904	1603038720	3031297792	394607392	551147072	1285315328	370780256	1.93978e+06	-0.00166896	1.92663e+06	1.8505e+06		90463.6	91963.7	74027.7	239489	128216	-40025.4	1175.38	-85069.6	55170.4	0.104554	0.6248	-0.094111	10.548	27.9531	10.9798	0.383103	0.612555	0.39549	4.43094	8.75009
50	2008	C	C39	1	13	25	502323	101228	401094	302661	17689.5	29134.9	206346	24337.3	5462.01	90362.3	212299	236436432	196053536	473640352	33632412	99063784	196521136	61394928	137625	-0.201695	136804	153130	0	-9322.72	-9390.83	-7106.39	15688.8	22349.7	-80669.9	-36937	21383.2	31228.4	-0.008089	0.6682	0.0425687	46.2418	121.828	51.2183	2.28944	2.85397	2.30004	33.4366
50	2009	C	C39	1	14	26	647607	188894	458713	437739	58754.2	35970.1	248348	25090.4	14245.5	167330	270409	281774624	310037696	642711680	52272388	148476608	298656352	72604328	219045	0.591603	216416	256594	0	-37553.9	-36276.4	-30990.1	-4874.91	43607.8	-105962	89772.3	152126	118783	-0.038317	0.6323	0.234905				1.89847	1.87169	1.89401	11.6905	12.4195
50	2010	C	C39	1	15	27	797151	233241	563911	548083	41000	78271.7	285973	74542.9	11647.2	217848	330236	304525248	361555040	728766080	59853136	162743184	358049344	79639696	345421	0.576943	332182	336600		8643.19	17735	14060.5	1745.76	35544.6	-137970	-40702.7	61624.3	87165.2	0.040374	0.6328	0.0773057		603.997		2.04219	1.7074	1.79187	10.2581	1057.5
50	2011	C	C39	1	16	28	805216	237512	567704	513325	32222.7	74407.7	246936	102872	12484.1	218790	294535	446531200	464317504	1020928256	93020736	222273600	514919328	110962024	461497	0.336041	452774	465534		-5596.37	27851	25743.5	11555.2	53295.7	-50601.1	-13594.7	-15934.8	70655.8	0.056595	0.6039	-0.0197895	51.7856	153.895	48.3545	2.10796	1.7903	1.90811	20.485	365.315
50	2012	C	C39	1	17	29	780319	219128	561191	474708	64232.7	75299.4	179852	94356.7	17178.2	253663	221044	537206272	534742176	1202051840	109703208	256537616	597479936	135106128	433354	-0.0609805	423801	439355	0	-6120.43	14972.3	13756.1	16858.8	81694.6	-43310.1	-14156	-52511.6	47217.6	0.040102	0.6146	-0.067295	15.1235		16.732	0.843631	0.989852	0.849793	7.30515	3.37499
50	2013	C	C39	1	18	30	797676	281416	516260	469104	54156.6	115399	144474	94382.1	13654.8	285327	183777	594847616	612270144	1342883072	123436056	273348704	657770240	146161856	451938	0.0428825	440015	443836	0	12560.8	31960.3	28553.8	26853.9	142169	-24835.5	49555.3	-67421.8	95518.9	0.057387	0.5718	-0.0845228	48.799		45.6641	1.54904	1.61307	1.5289	8.21699	15.3718
50	2014	C	C39	1	19	31	1.56925e+06	514273	1.05498e+06	713138	41140.5	225670	110559	239715	18667.6	477504	235634	636800384	684623040	1483225088	137550960	280073184	729183360	151573264	932236	0.116164	920955	915764	0	15606.1	77485.8	68693.1	5051.02	138568	20939.4	-41866.2	-199496	83357.2	0.080823	0.6598	-0.127128	24.7764	33.7676	20.7229	1.56539	1.49918	1.51857	4.9762
50	2016	C	C39	1	21	33	2.16793e+06	938726	1.22921e+06	792038	0	267055	129000	196661	-13744.4	540369	251669	765073408	951702272	1921058432	204595616	382791264	863219328	218264496	1.07368e+06	0.0196347	1.0648e+06	1.03887e+06	0	35569.4	69307.2	56917.7	93892.9	98060.7	-304242	-287464	-95489.7	446320	0.033199	0.589	-0.0440464	47.7395	72.9566	50.8898	2.51878	2.70471	2.51608	5.94805
50	2017	C	C39	1	22	34	2.96523e+06	1.12602e+06	1.8392e+06	1.51775e+06	296000	341977	373000	333030	22715.4	1.0199e+06	497843	936680704	1110879232	2290539776	258519616	458527424	1062789632	245763488	1.40125e+06	0.305096	1.37814e+06	1.36114e+06		88444.8	89248.7	80720.4	165670	192120	-733181	-30177.2	518160	429028	0.039284	0.5263	0.174746	42.1183	26.62	34.0798	2.23278	2.06472	2.14275	24.4469
50	2018	C	C39	1	23	35	6.0037e+06	2.60047e+06	2.60047e+06	3.40323e+06	425000	540828	1081770	596842	73368.4	1.45393e+06	4.54977e+06	1017387968	1280882176	2613703680	309862048	508108896	1158460544	291788032	2.89115e+06	0.213543	2.85274e+06	2.90491e+06		98354.6	101917	98387.9	275609	476066	-929506	402851	37937	368702	0.035729	0.6463	0.00631894	41.0028	21.3438	34.1305	2.36201	1.25868	1.87165	17.2276	16.0798
50	2019	C	C39	1	24	36	6.5451e+06	1.43967e+06	5.10543e+06	3.87438e+06	580832	572583	1340845	583282	72557.4	2.04087e+06	1.83351e+06	1051350208	1396499200	2806573312	387878912	520647392	1374271360	358934528	3.0282e+06	-0.000346485	3.00527e+06	2.99499e+06		100353	101862	82936.5	342652	476066	-929506	-46511	402851	321924	0.027091	0.6472	0.0615501	32.2244	27.381	35.7971	1.09662	1.14429	1.0834	8.89285	12.6244
50	2020	C	C39	1	25	37	7.35578e+06	1.47204e+06	5.88374e+06	3.99895e+06	40049.6	567640	1.85119e+06	511703	83882.3	1.73128e+06	2.26767e+06	1079579904	1603038720	3031297792	394607392	551147072	1285315328	370780256	2.92327e+06	-0.00052612	2.90433e+06	2.82785e+06		161549	164845	147452	472363	667688	-1.03872e+06	132868	514001	454792	0.034374	0.624	0.0698772	32.9185	22.6501	32.4544	0.901575	1.04008	0.912558	5.73481	41.2678
55	2008	C	C33	0	12	14	139557	73691.8	65865.3	76825.1	22938.2	13371.1	17900	30996.8	2818.42	58222	18603	236436432	196053536	473640352	33632412	99063784	196521136	61394928	78472.1	0.225653		79323.5		1946.26	1631.21	1922.25	6544.55	2309.37	1083.37	-414.261	-3760.8	21163.8	0.030855	0.2519	-0.0269481	131.761	89.9678	111.823	4.83585	5.11966	4.56184	37.806
55	2009	C	C33	0	13	15	148281	81232.4	67049	76840.4	37000	20014.6		33365.3	1801.39	74153.1	2687.29	281774624	310037696	642711680	52272388	148476608	298656352	72604328	91297.9	0.163445	87733.3	89302.6		4318.95	4510.83	3693.69	10252.7	4669.89	1057.09	9849.04	4129.38	22563.9	0.042802	0.2054	0.0278483	169.183	85.4698	161.544	4.14429	5.0564	4.09419	140.822
55	2010	C	C33	0	14	16	199116	125930	73186.3	89683.3	39700	29653.2		39667.4	1955.66	86363	3320.25	304525248	361555040	728766080	59853136	162743184	358049344	79639696	116193	0.272683	111564	112935	0	4963.8	6765.53	4828.61	15311.5	-3118.73	-5409.75	25805.5	34343.1	50629.6	0.048803	0.2316	0.172478	123.864	117.433	123.106	5.01123	5.94538	4.84363	97.9712
55	2011	C	C33	0	15	17	216333	132890	83443	101127	38700	32434		66433.3	1975.25	97434.8	3692.03	446531200	464317504	1020928256	93020736	222273600	514919328	110962024	134878	0.160804	129601	128879		7089.97	7916.01	5938.01	21177.8	-5704.55	-7837.83	-16870.2	-3334	32478	0.046275	0.1765	-0.0154115	106.802	82.7702	95.2848	4.43836	4.92098	4.18749
55	2012	C	C33	0	16	18	232780	140935	91845.1	116948	18197	41184.6		77489.1	2477.2	113326	3621.8	537206272	534742176	1202051840	109703208	256537616	597479936	135106128	139790	0.0364219		140225	0	1139.22	1954.69	644.324	23090.8	5926.21	-8764.95	-6000.96	-3156.8	27828.4	0.018951	0.2203	-0.0135613	63.4793	130.01	73.8349	2.79469	4.03211	2.85455
55	2013	C	C33	0	17	19	259956	177779	82176.4	138349	36900	48921.6		89878.1	2310.86	133257	5091.26	594847616	612270144	1342883072	123436056	273348704	657770240	146161856	174762	0.250175		167017	0	9439.91	10065.1	8140.08	27815	15654.5	-5165.58	4506.99	-5935.42	33387.7	0.049578	0.28	-0.0228324	546.252	86.0206	373.476	2.5178	2.91227	2.4003	59.391
55	2014	C	C33	0	18	20	366272	271002	95269.8	236219	110000	68510.8		110524	2916.51	229054	7164.34	636800384	684623040	1483225088	137550960	280073184	729183360	151573264	193832	0.109122	189653	186756	0	10452.5	11018.3	9268.93	34998.8	-55789.4	-28605	-18259.9	66108.5	21243.1	0.044141	0.2896	0.18049	57.3721	108.909	57.028	2.67228	3.28183	2.59273	29.8326
55	2015	C	C33	0	19	21	446415	335961	110454	313010	114796	86762.8	30039.6	140572	5067.25	274251	38759.6	711896192	844349632	1761345024	173924080	334243744	794108736	201101840	255047	0.31581	249264	254850	0	9199.09	10342.5	6821.54	43227.1	-55789.4	-28605	-18259.9	32046.9	40095.3	0.037421	0.333	0.0717873	89.7454	149.379	86.7491	4.29156	4.34795	4.03639
55	2016	C	C33	0	20	22	678705	560133	118573	448474	59100	127526	92217	234293	2825.54	334764	113710	765073408	951702272	1921058432	204595616	382791264	863219328	218264496	420387	0.648273	412589	343336		84859.4	85997.6	65599	101682	46571.7	-11145.1	68808.5	33174.3	109523	0.158201	0.3274	0.0488788	156.119	139.172	145.044	4.1756	5.67557	4.1907
55	2017	C	C33	0	21	23	762542	451549	310993	438648	61600	94639.2	89397.8	192037	6705.88	316132	122516	936680704	1110879232	2290539776	258519616	458527424	1062789632	245763488	294747	-0.298867	290046	252985		142453	142484	115105	186319	55783.3	-38913.8	-453.904	-17074.5	118040	0.206651	0.3041	-0.0223916	17.382	42.2207	16.188	2.71237	4.97014	2.64661	24.4836
55	2018	C	C33	0	22	24	1.06589e+06	519519	519519	546367	20800	103963	119398	192008	8232.84	433883	632003	1017387968	1280882176	2613703680	309862048	508108896	1158460544	291788032	304868	0.0343377	298758	302252		296996	296983	224616	392123	-528.483	-45465.8	22829.9	-57159.7	138906	0.332144	0.2971	-0.0536265	7.517	21.9878	7.32073	2.93554	3.32769	2.86129	15.5108
55	2019	C	C33	0	23	25	1.137e+06	470311	666685	613876	72461.8	119077	54650.1	195619	8260.88	450981	162895	1051350208	1396499200	2806573312	387878912	520647392	1374271360	358934528	300575	-8.80085e-05	290873	263583		41814.2	41703.3	34676.2	389863	-528.483	-45465.8	-23092.1	22829.9	120981	0.044541	0.2828	0.0200791	3.42592	27.4834	3.46976	2.5241	2.8694	2.50731	19.8789
55	2020	C	C33	0	24	26	1.18669e+06	512870	673816	641946	104825	127943	109941	61619.5	8701.36	423937	218009	1079579904	1603038720	3031297792	394607392	551147072	1285315328	370780256	297930	-0.00382764	285962	251301		50194.1	46689.9	38177.7	421501	54871	12518.6	29898.2	-37315.9	145984	0.046197	0.2769	-0.0314455	13.153	12.0318	12.276	1.5174	2.75534	1.65905
56	2008	L	L72	0	12	23	112613	104159	8453.82	97749.8	800	24347.3	41800	128.772	592.539	54625.5	43124.3	236436432	196053536	473640352	33632412	99063784	196521136	61394928	2705.33	-0.364754		8044.82		-5339.49	-4975.54	-4984.79	-20028.5	-15409	4006.28	707.189	12110	6841.49	-0.039266	0.4493	0.107536	34.5688		32.4587	42.0151	129.695	55.7009
56	2009	L	L72	0	13	24	144749	134526	10223.1	131657	600	57060	25400	139.944	2418.44	105554	26102.9	281774624	310037696	642711680	52272388	148476608	298656352	72604328	2269.4	-0.161137	2111.28	5470.1		-3125.7	-1437.02	-1437.02	-19336.8	-2867.04	1128.57	-4974.14	-3235.67	1867.35	0.007729	0.4671	-0.0223537		68.9131		50.054	90.8975	49.5498
56	2010	L	L72	0	14	25	154073	145472	8601.6	169078	130000	4517.88	3500	127.545	11417.1	158838	10240	304525248	361555040	728766080	59853136	162743184	358049344	79639696	1831.2	-0.19309	1690.74	18543.1		-16711.9	-28096.5	-28096.5	-36525.6	-60277.1	1519.24	13468.3	72226.2	15335.6	-0.113058	0.4681	0.468778				109.02	242.569	114.969		21.276
56	2011	L	L72	0	15	26	154079	143284	10794.9	192861		7644.69	122885	51.5018	10546.5	61090.1	131771	446531200	464317504	1020928256	93020736	222273600	514919328	110962024	1946.38	0.0628968	1786.89	22304.6		-20396.2	-21310.6	-21302.9	-50349.7	-15161.4	-696.84	-13336.7	2521.53	1998.97	-0.074787	0.4693	0.0163651				187.1	257.314	179.466
56	2012	L	L72	0	16	27	200648	193201	7447.49	241151		40453.6	169502	32.4962	5482.19	62212.3	178939	537206272	534742176	1202051840	109703208	256537616	597479936	135106128	8062.25	3.14218	8049.53	19720	0	-1583.77	-1557.7	-1609.74	-49920.7	-14642.1	11508.5	-1102.9	2031.01	898.423	0.021602	0.4005	0.0101222				171.262	226.455	168.226		38.1228
56	2013	L	L72	0	17	28	780328	6772.49	773556	433497	122500	35093.8	60000	229.166	10736.6	228293	205204	594847616	612270144	1342883072	123436056	273348704	657770240	146161856	3529.28	-0.562245	3518.26	23178.7	0	526282	523685	387334	182149	-40326.3	-51.9062	32.0517	40410.6	935.775	1.08904	0.3605	0.0517867				48.4148	127.146	46.1291
56	2014	L	L72	0	18	29	787196	11561.4	775635	494645	938	16878.3	215200	3064.17	29724.7	133782	360863	636800384	684623040	1483225088	137550960	280073184	729183360	151573264	9893.87	1.80336	9635.37	60732.4	0	-50838.6	-52647.8	-54279.9	148643	-37697.4	-3659.57	810.821	42167.8	2743.51	-0.031341	0.3223	0.0535671	1.02656		1.03573	112.664	52.0777	85.1332
56	2015	L	L72	0	19	30	799571	19678.6	779893	299601		11195.2	111600	4839.92	17185	42949.1	256651	711896192	844349632	1761345024	173924080	334243744	794108736	201101840	26828.8	1.71166		33052.5	0	2278.32	5234.89	3834.5	195088	-37697.4	-3659.57	810.821	-334.683	10972.7	0.027837	0.68	-0.000418578		136.621		52.9152	13.4598	29.5631
56	2016	L	L72	0	20	31	1.06405e+06	203043	861007	513231	8000	8814.69	315500	4153	11072.9	52826.9	460404	765073408	951702272	1921058432	204595616	382791264	863219328	218264496	32584	0.214515	31647.4	28942.9		10161.6	11142.7	11640.7	206435	2877.83	-121498	64331.5	182952	75305.5	0.022597	0.6911	0.171939	458.575	215.509	357.667	65.5417	66.347	74.0988	118.832	11.7933
56	2017	L	L72	0	21	32	1.41697e+06	362464	1.0545e+06	838293	76977.7	10788	473632	5270.71	24546	206804	631489	936680704	1110879232	2290539776	258519616	458527424	1062789632	245763488	70227.2	1.15527	69707.8	63855.3		27850.6	27722.8	21005.5	221505	33608.3	-141180	-12718.4	94856.6	74122.9	0.042306	0.674	0.0669434	127.097	59.4911	93.5317	45.4056	26.9333	37.2752	514.101
56	2018	L	L72	0	22	33	1.32548e+06	536068	580663	744822	35000	21859.3	371395	15099.8	30962.5	282764	1.04272e+06	1017387968	1280882176	2613703680	309862048	508108896	1158460544	291788032	94911.1	0.174685	94016.7	94680.5		13730.8	14806.7	11866.2	204820	30098.7	30433.4	-65536.3	-114799	23174.1	0.032853	0.6652	-0.0866094	69.2714	59.1917	72.1126	20.7196	15.93	17.5897	43.2951	51.6262
56	2019	L	L72	0	23	34	1.2457e+06	172886	1.07281e+06	690204	73164	17325	312617	19904.3	31115.5	210551	479652	1051350208	1396499200	2806573312	387878912	520647392	1374271360	358934528	94896.4	-0.00277391	94372.6	84174.4		11712.8	12904.3	7627.45	212326	30098.7	30433.4	-5003.93	-65536.3	17033.1	0.033883	0.6458	-0.0526102	57.7459	28.6146	60.1085	7.21966	7.87384	7.24272	35.4063	11.3951
56	2020	L	L72	0	24	35	1.17568e+06	116994	1.05868e+06	692323	68000	18079.4	54940	24115.1	36716.2	476116	216207	1079579904	1603038720	3031297792	394607392	551147072	1285315328	370780256	68573	-0.00365462	67722.5	89485.3		-32686	-31033.5	-31966.1	182014	47541.2	-10222.3	3218.54	-34100	11680.5	0.004611	0.6188	-0.0290046	51.7397	273.629	197.189	4.15866	7.14657	4.53897	13.1116	139.441
58	2011	L	L72	1	15	15	167358	91165.9	76192.5	35122.4		1304.75		1037.27	-1203.27	33080.4	2042.05								43684.4	0.113303	42121.8	41684.9		9677.36	10052.7	6879.67	-14200.6	6954.77	-7914.7	7162.1	8121.11	64443.9	0.05569	0.3688	0.0485252
58	2012	L	L72	1	16	16	174070	86920.5	87149.3	36831.9		401.138		1074.24	-1225.66	34630.9	2200.94								46380.8	0.0920092		41886.6	0	7402.12	7349.53	5526.26	-9641.92	-4598.75	-13916.3	-19130.7	-615.681	45313.2	0.034876	0.3697	-0.00353698	43.8048	41.459	32.3153	6.89863	6.29253	6.24794	43.3318
58	2013	L	L72	1	17	17	213494	115764	97729.8	69913.2	7000	18175.1		20408.6	-1048.81	68017.3	1895.87	594847616	612270144	1342883072	123436056	273348704	657770240	146161856	59735.8	0.342524		55054	1.715	10297.2	10525.3	7279.89	-4208.05	-12253.1	-5989.13	-11753.9	6488.32	33659.3	0.048553	0.3543	0.0303911	59.3613	33.7288	54.5833	6.87673	6.14236	6.56527
58	2014	L	L72	1	18	18	265972	151083	114889	116435	18924.7	20013		18586.6	916.864	113756	2679.09	636800384	684623040	1483225088	137550960	280073184	729183360	151573264	68134.4	0.174849		64991.8	3.345	10970.2	11176.2	7867.42	629.98	-42793.4	8278.31	4646.32	39161.4	38305.7	0.051182	0.351	0.147239	52.2848	32.1159	48.7277	5.95922	6.124	5.76197		9185.64
58	2015	L	L72	1	19	19	261466	136171	125295	93431.6	36776	8990.88		9821.24	356.478	90165.8	3265.82	711896192	844349632	1761345024	173924080	334243744	794108736	201101840	74153.4	0.125278	71523.4	70893.5	5.5994	15538.9	14306.9	10796.9	7353.24	-42793.4	8278.31	4646.32	-18645.5	27686.3	0.055755	0.3352	-0.0713114	110.327	74.6912	111.142	11.5875	10.8675	10.9406
58	2016	L	L72	1	20	20	254828	125481	129347	78976.8	35500	2028.26		5087.05	462.718	76368.5	2608.32	765073408	951702272	1921058432	204595616	382791264	863219328	218264496	67238.4	-0.101291	65430	67905.5	3.0043	18100.6	18753.7	14223	14554.2	-12003	7562.88	-9602.86	-5162.73	18309.5	0.07439	0.3404	-0.0202597	96.9653	89.9286	96.9188	12.4474	12.629	12.3364
58	2017	L	L72	1	21	21	699259	526087	173172	441167	53479.2	47008.8	75475	6193.41	2159.86	355219	85947.5	936680704	1110879232	2290539776	258519616	458527424	1062789632	245763488	198131	0.39112	196866	168715	0.5969	42170	42826.6	30802.5	37670.4	50738.7	-18704.2	-18004.1	-50038.6	95148.3	0.09404	0.588	-0.0715594	86.8771	76.8309	80.5864	16.3035	9.32622	14.0113		69.8394
58	2018	L	L72	1	22	22	712801	186788	244985	467816	52000	29313	74825	5442.62	8437.89	506857	205944	1017387968	1280882176	2613703680	309862048	508108896	1158460544	291788032	160579	-0.205953	157158	145528	0.6043	22875	9431.88	2354.57	32247.8	43049.9	-72799.7	-62173.9	58757.2	175749	0.025123	0.5858	0.0824314	26.5565	27.6982	23.9428	4.02988	5.15916	3.90455	16.1219
58	2019	L	L72	1	23	23	619060	421496	197564	368001	10361.9	28861.5	78181.8	4674.27	11703.2	207809	160192	1051350208	1396499200	2806573312	387878912	520647392	1374271360	358934528	149323	-0.000599786	144062	141351		19636.8	19895.9	10316.8	34396.1	43049.9	-72799.7	-91923.7	-62173.9	105793	0.047258	0.5863	-0.100433	376.8	31.5536	443.448	5.50281	5.89757	5.57297	52.9122
59	2008	C	C25	1	11	11	1.67628e+06	908493	767790	1.07415e+06	198500	33068.1	777086	245.753	12604.9	284471	789679	236436432	196053536	473640352	33632412	99063784	196521136	61394928	366880	0.094466	360116	320193	0	46687.1	45262.6	38484	85651.4	81877.9	-479247	-5413.28	391956	458731	0.046486	0.7722	0.233824	48.6503	22.5154	42.5817	3.48462	2.77709	3.19555	22.6127	9.97643
59	2009	C	C25	1	12	12	2.14362e+06	548398	1.59522e+06	1.52188e+06	214000	136422	1.0012e+06	196.379	16229.5	511304	1.01057e+06	281774624	310037696	642711680	52272388	148476608	298656352	72604328	274890	-0.250736	268994	250283		24607.4	24506.9	19610.6	103592	52032.6	-612571	-389879	170659	68852.3	0.020877	0.6001	0.0796126	26.0166	25.4297	28.3174	2.72902	3.19469	2.94411	12.2282	14.9741
59	2010	C	C25	1	13	13	2.65364e+06	751207	1.90243e+06	1.99191e+06	401550	240213	869290	5676.68	75649.4	1.10603e+06	885884	304525248	361555040	728766080	59853136	162743184	358049344	79639696	2.39273e+06	7.29227	2.36912e+06	2.34604e+06		46696.3	46609.2	41265.8	142547	148134	-44179.9	160639	56685	231801	0.050584	0.5764	0.0213612	72.8892	40.5032	74.7417	5.23804	1.11923	2.75908	38.4489	1.67772
59	2011	C	C25	1	14	14	2.85364e+06	812988	2.04065e+06	2.099e+06	376270	549216	855880	18912.6	77451.1	1.21733e+06	881668	446531200	464317504	1020928256	93020736	222273600	514919328	110962024	3.7557e+06	0.569629	3.71875e+06	3.6523e+06	0	103399	103950	84200.2	218161	319678	-148849	-38279.3	-209109	193069	0.066135	0.5749	-0.073278	26.1247	15.1877	11.2032	0.450554	0.291388	0.296416	7.27757	2.17746
59	2012	C	C25	1	15	15	3.27533e+06	1.20165e+06	2.07368e+06	2.53648e+06	1.01026e+06	316775	477202	16520.2	98313.5	1.76835e+06	768128	537206272	534742176	1202051840	109703208	256537616	597479936	135106128	3.60087e+06	-0.0412262	3.54795e+06	3.58113e+06	0	19736.9	21982.1	1993.34	208119	-210348	-117198	208317	535863	401838	0.0357	0.5714	0.163606	12.1048	14.835	16.8212	0.271382	0.261759	0.264981	3.1883	1.40804
59	2013	C	C25	1	16	16	2.8444e+06	797104	2.0473e+06	2.12128e+06	1.01232e+06	95771.3	495106	1239.14	65091.5	1.33543e+06	785851	594847616	612270144	1342883072	123436056	273348704	657770240	146161856	4.15579e+06	0.154107	4.10707e+06	4.16803e+06	0	-12233.9	-12906.4	-16198.7	189265	182060	-131473	-137428	-188014	264410	0.022491	0.568	-0.0660997	389.059			0.215372	0.182792	0.210278
59	2014	C	C25	1	17	17	3.45976e+06	1.2854e+06	2.17436e+06	2.51174e+06	1.41506e+06	177196	163088	18338.9	99903.2	2.05286e+06	458884	636800384	684623040	1483225088	137550960	280073184	729183360	151573264	4.39452e+06	0.057444	3.55213e+06	4.54775e+06	0	-153208	-152456	-148610	30464.9	12749.9	-64992.5	174418	226661	441916	-0.022143	0.5909	0.0655134				0.127105	0.159216	0.134595	2.90137
59	2015	C	C25	1	18	18	2.99203e+06	882241	2.10979e+06	2.07029e+06	1.25059e+06	182715	94599	11682.5	84140.6	1.68502e+06	385275	711896192	844349632	1761345024	173924080	334243744	794108736	201101840	3.09093e+06	-0.296639		3.09151e+06	0	30722	34348.3	36253.1	74727.7	12749.9	-64992.5	174418	-208683	319723	0.030379	0.5879	-0.0697465				0.364327	0.632705	0.381407	125.573	1.50598
59	2016	C	C25	1	19	19	3.13706e+06	1.21784e+06	1.91922e+06	2.02865e+06	1.23235e+06	206164	89776.1	17314.5	75003	1.89685e+06	131801	765073408	951702272	1921058432	204595616	382791264	863219328	218264496	2.91039e+06	-0.0584088	2.876e+06	2.69804e+06		226042	217190	184814	245117	422384	-178537	90554.4	-150951	410280	0.091362	0.5235	-0.0481186	34.2803	6.5627	12.5882	0.402069	0.491414	0.402118	2.65721	2.7619
59	2017	C	C25	1	20	20	3.09681e+06	1.32888e+06	1.76794e+06	1.83038e+06	1317500	120263	4046.27	37369.7	58927.7	1.77783e+06	52557	936680704	1110879232	2290539776	258519616	458527424	1062789632	245763488	3.37138e+06	0.158392	3.32627e+06	3.13273e+06		259461	248950	194115	379505	296500	212658	222751	-286407	633343	0.098135	0.5027	-0.0924845	10.3592	10.2914	10.4062	0.657826	0.615059	0.626413	4.53268
59	2018	C	C25	1	21	21	3.24607e+06	1.31745e+06	1.3733e+06	1.87277e+06	506500	229819	622413	27489.6	46536.4	1.66578e+06	1.58029e+06	1017387968	1280882176	2613703680	309862048	508108896	1158460544	291788032	3.66833e+06	0.08808	3.63635e+06	3.53833e+06		137910	137368	112374	479230	272348	-31143.6	-402594	-84378.6	865040	0.057608	0.5246	-0.0259941	7.44864	11.1891	8.03663	0.428874	0.444472	0.424458	4.87654
59	2019	C	C25	1	22	22	2.93592e+06	1.33107e+06	1.60485e+06	1.52131e+06	671000	116899	325753	13362.1	44606.2	904573	616734	1051350208	1396499200	2806573312	387878912	520647392	1374271360	358934528	3.96083e+06	-0.0023154	3.92823e+06	3.84103e+06		120868	125935	104898	541756	272348	-31143.6	-161365	-402594	711574	0.054914	0.5395	-0.137127	9.99175	7.72371	9.64524	0.306082	0.325966	0.302139	4.7313
59	2020	C	C25	1	23	23	2.78997e+06	1.2873e+06	1.50266e+06	1.37877e+06	160000	85605.2	592402	19047	40533.6	748110	630661	1079579904	1603038720	3031297792	394607392	551147072	1285315328	370780256	3.04374e+06	-0.00319306	3.01126e+06	3.01613e+06		32000.8	40309.3	34498.2	535671	281464	-20214.7	65119.4	-196080	776694	0.027949	0.5434	-0.0702803	8.58443			0.227348	0.384054	0.244308	3.30639
60	2008	C	C32	1	11	24	793485	353886	439598	404358	98997.4	27806.1	100000	16857.6	32429.6	226729	177629	236436432	196053536	473640352	33632412	99063784	196521136	61394928	744174	-0.0991855	731395	710633	3.6327	45581.5	45382.2	35088.2	99769.3	162978	-133367	-37049.4	-54770.4	85889.5	0.097569	0.4466	-0.0690252	18.5784	19.9944	18.5303	2.73264	3.29602	2.7779	20.7647	9.9203
60	2009	C	C32	1	12	25	1.1647e+06	563175	601526	692097	237189	41823.4	63997.8	32228.2	808.983	537462	154635	281774624	310037696	642711680	52272388	148476608	298656352	72604328	755115	0.0165617	739936	696040	3.9096	62050.8	63000.1	51994.2	123591	50160.4	-160520	62029.9	164227	159285	0.065172	0.4616	0.141003	41.5885	421.521	126.518	2.26166	3.49639	2.42635	10.3461	21.9755
60	2010	C	C32	1	13	26	1.45709e+06	606467	850621	894361	221591	69817.4	130821	37316	6817.49	627470	266891	304525248	361555040	728766080	59853136	162743184	358049344	79639696	962069	0.27284	943127	881380	13.5581	83418	73467.6	94998.8	161308	194263	-183409	-16920.1	-32887	149765	0.062381	0.4567	-0.0225704	51.4513	39.9376	39.4917	3.53082	3.10983	3.1393	53.3323	11.0935
60	2011	C	C32	1	14	27	1.40424e+06	507964	896276	738047	253131	76353.6	92934.6	62855.2	22459.5	503415	234632	446531200	464317504	1020928256	93020736	222273600	514919328	110962024	1.8634e+06	0.934172	1.8473e+06	1.70977e+06	23.2082	163906	137856	109360	248300	107220	-113662	-30737.7	-24482.4	119787	0.108716	0.4299	-0.0174347	34.7447	88.4592	37.6874	3.42564	3.64746	3.38637	16.9909	51.5482
60	2012	C	C32	1	15	28	1.40732e+06	447772	959547	698012	270257	63158	55135.7	38163.2	26810.8	498799	199214	537206272	534742176	1202051840	109703208	256537616	597479936	135106128	1.83995e+06	-0.0122664	1.82949e+06	1.77456e+06	6.7286	77871.6	68848.4	53399.2	273583	148701	-120701	4248.71	-20545.4	119052	0.065804	0.4446	-0.014599	16.3738	35.8404	15.9137	0.960404	1.29345	0.90239	16.7005
60	2014	C	C32	1	17	30	1.42158e+06	383752	1.03783e+06	768786	298469	48981.8	130227	30899.9	28494.8	485194	283592	636800384	684623040	1483225088	137550960	280073184	729183360	151573264	2.45741e+06	0.162875	2.43033e+06	2.43836e+06	2.9298	27726	61260.8	55073	313643	85941.5	-66639.2	-36555.3	-56499.3	86773.3	0.05802	0.4547	-0.039744	28.2204	40.3059	29.4098	0.561662	0.784157	0.511117	12.2371	25.7769
60	2015	C	C32	1	18	31	1.58828e+06	516627	1.07166e+06	799286	323977	44206.3	78360.9	35778.2	26129.2	559479	239807	711896192	844349632	1761345024	173924080	334243744	794108736	201101840	1.69379e+06	-0.310581		1.718e+06	2.3092	9504.64	32938.7	26072.1	324699	85941.5	-66639.2	-36555.3	128843	117084	0.032214	0.4559	0.0811212	51.2247	116.578	52.4831	1.14668	2.49503	1.19332	32.8258	92.3135
60	2016	C	C32	1	19	32	1.69691e+06	578123	1.11879e+06	875316	423259	58305.2	100974	52837.2	21665.5	599500	275815	765073408	951702272	1921058432	204595616	382791264	863219328	218264496	1.50591e+06	-0.110815	1.4852e+06	1.46203e+06	1.957	37357.6	43502.8	34191.1	350149	140637	-88849.9	14294.5	-37530.1	168920	0.037466	0.458	-0.0221167	94.9549		169.115	1.45963	2.11045	1.45058	73.8971	62.3635
60	2017	C	C32	1	20	33	1.88688e+06	736746	1.15014e+06	846329	353312	69296.6	99572.6	48929.7	19336.3	575044	271285	936680704	1110879232	2290539776	258519616	458527424	1062789632	245763488	1.89666e+06	0.260511	1.85403e+06	1.77568e+06	2.3352	149773	149045	109355	436579	246924	-228308	99324.3	82012.4	233239	0.093141	0.4217	0.0434645	72.091	27.7532	39.8989	1.63435	1.29759	1.45868	17.5265	20.6587
60	2018	C	C32	1	21	34	1.95063e+06	1.03243e+06	1.0717e+06	878938	318121	79399.4	70572.7	54953	28043.2	713844	1.23679e+06	1017387968	1280882176	2613703680	309862048	508108896	1158460544	291788032	1.99634e+06	0.0521957	1.96923e+06	1.88135e+06	2.3746	132494	124345	90957.8	463864	222132	-149345	-66002.2	-67156.9	324975	0.075248	0.4095	-0.0344283	20.391	17.7879	18.8188	1.17279	1.16096	1.16954	9.03055
60	2019	C	C32	1	22	35	2.03206e+06	666176	1.36588e+06	895677	331616	86428.4	91531.3	54309	17786.1	626716	268961	1051350208	1396499200	2806573312	387878912	520647392	1374271360	358934528	2.28005e+06	0.00325677	2.26395e+06	2.22316e+06	4.686	103975	102620	87138.8	513861	222132	-149345	5868.48	-66002.2	274632	0.059314	0.4172	-0.0324804	19.819	17.0309	20.942	0.900978	1.09614	0.933173	9.14251	160.155
60	2020	C	C32	1	23	36	2.43483e+06	856341	1.57849e+06	1.15068e+06	191221	114253	194881	61536.9	15044	456049	694630	1079579904	1603038720	3031297792	394607392	551147072	1285315328	370780256	3.02261e+06	0.00471816	3.00693e+06	2.95476e+06	2.5544	87821.8	124756	109984	579001	160229	-471390	-48252.5	262611	168953	0.061938	0.4149	0.107856	14.5837	22.017	16.9201	0.556455	0.525155	0.512923	5.72097	5.81253
61	2012	L	L72	1	15	23	1.06166e+06	259661	802003	629616	329900	12749.7	52787.3	6934.29	16810.2	521489	108127	537206272	534742176	1202051840	109703208	256537616	597479936	135106128	168198	-0.0633208	167570	181906	0	-2144.91	14802.3	10497.4	44705.3	28460.7	-204188	-28258.6	147571	150580	0.031059	0.4243	0.138999	31.4529	26.9475	26.3929	4.57934	4.70734	4.32967
61	2013	L	L72	1	16	24	1.22234e+06	320011	902328	613058	326530	16245	70565.6	4521.52	13964.9	468008	145050	594847616	612270144	1342883072	123436056	273348704	657770240	146161856	216863	0.297536	216601	208463	0	21056.6	29129.4	21586.9	46753.6	19020.3	-179932	-4754.48	156209	145826	0.037391	0.5638	0.127795	91.1741	41.264	110.427	5.69025	3.90965	5.15321	33.6283	52.7002
61	2014	L	L72	1	17	25	1.38052e+06	255195	1.12532e+06	764895	277960	30285.4	105668	7297.39	13226	563058	201838	636800384	684623040	1483225088	137550960	280073184	729183360	151573264	164825	-0.244764	164670	164646	0	8582.16	23131.4	13540.1	39896.5	72241.2	-175104	-42863.1	59978.9	102963	0.027354	0.6719	0.0434467	70.6712	262.621	88.4873	6.99026	9.98852	7.81441	80.2075	16.8591
61	2015	L	L72	1	18	26	1.61315e+06	303559	1.30959e+06	1.00467e+06	425940	76305.3	137210	7134.23	20058.1	710707	293967	711896192	844349632	1761345024	173924080	334243744	794108736	201101840	173665	0.0536353	173258	181084	0	485.543	13425.2	4426.68	32499.7	72241.2	-175104	-42863.1	92010	116375	0.022163	0.6682	0.0570376	189.372	2157.5	207.035	15.5566	17.1482	15.6326	35.4938	110.605
61	2016	L	L72	1	19	27	1.72492e+06	281025	1.44389e+06	1.10009e+06	377400	91670.7	242318	7883.22	24137.5	619206	480882	765073408	951702272	1921058432	204595616	382791264	863219328	218264496	202008	0.163204	201570	222469		19501.2	26079.5	9327.42	30209.2	52793.7	-47019.9	1440.33	-4342.98	117815	0.030015	0.694	-0.00251779	500.654	397.069	401.134	12.7615	11.6457	12.0539	19.0622	93.5365
61	2017	L	L72	1	20	28	1.88434e+06	362257	1.52209e+06	1.24345e+06	454026	83361.4	265042	5798.33	25571.9	705431	538016	936680704	1110879232	2290539776	258519616	458527424	1062789632	245763488	244628	0.210983	243100	243211		19471.4	19646	6117.25	21324.8	77177.3	-130834	64460.6	118132	182276	0.024954	0.6953	0.0626912	200.308	188.269	179.425	9.24893	8.05914	8.79685	35.3898	26.5857
61	2018	L	L72	1	21	29	1.89997e+06	492757	659034	1.24093e+06	472700	73157	212103	5937.76	27296.6	384907	1.51506e+06	1017387968	1280882176	2613703680	309862048	508108896	1158460544	291788032	230206	-0.0589571	230197	235272		26838.5	23856.1	10022.6	16108.3	92806.7	5543.74	-56318.2	-82205.7	186032	0.026868	0.7031	-0.0432669	201.119	187.445	233.136	5.02926	5.77214	5.12718	15.9412	22.0638
61	2019	L	L72	1	22	30	1.96006e+06	410037	1.55002e+06	1.27309e+06	417000	91974.9	198776	6179.78	23053.5	740294	532792	1051350208	1396499200	2806573312	387878912	520647392	1374271360	358934528	285296	0.00112685	285281	260283		62267.4	61578.3	40685.9	42056.9	92806.7	5543.74	42033.8	-56318.2	228197	0.04355	0.7031	-0.0287329	101.419	40.1196	69.0743	4.41554	4.11409	4.25862	8.14865	16.876
61	2020	L	L72	1	23	31	1.94052e+06	337984	1.60253e+06	1.23116e+06	456000	94405.2	159525	9587.2	19253.3	748265	482898	1079579904	1603038720	3031297792	394607392	551147072	1285315328	370780256	317445	0.00159375	317445	287592		64680.1	64472.8	44210.4	60193.8	69913.2	-66513.5	-89219.3	-92603.6	138846	0.042639	0.6966	-0.047721	30.1973	38.115	28.9694	4.30641	4.28905	4.16277	13.2383	5467.78
62	2008	F	F51	0	11	14	204951	114479	90472.4	68215		51856.1		23145.5	-1276.83	68165.5	49.5567	236436432	196053536	473640352	33632412	99063784	196521136	61394928	179469	-0.221062		177846		3889.28	4504.01	3191.88	44589.9	8379.55	28229.9	29539.4	-6914.97	52887.6	0.015416	0.5002	-0.0337396	49.2258		66.2118	1.35827	1.70857	1.42352	32.9651
62	2009	F	F51	0	12	15	274910	84639.3	190271	105525		3473.31	52000	274.27	4472.22	51067.2	54457.5	281774624	310037696	642711680	52272388	148476608	298656352	72604328	219691	-0.0537455	219172	202451	0	23288.3	23750.9	20306.4	72823.3	33454.2	-29652.3	-16163.5	-19956.3	61276.5	0.117495	0.7716	-0.0725922	58.7497		112.973	1.04487	1.81986	1.17614	22.3785	144.171
62	2010	F	F51	0	13	16	382624	190386	192239	203302		3533.48	136250	357.562	3139.13	65756.8	137545	304525248	361555040	728766080	59853136	162743184	358049344	79639696	44679	-0.796628	44497	31202.4		19777	19924.8	17699.1	86010.1	-76271.2	-69.0933	7738.43	84078.7	69014.9	0.069987	0.7723	0.219742	33.2056	60.1172	24.8955	3.06925	17.5256	3.31265	20.1555
62	2011	F	F51	0	14	17	466380	243966	222414	289398		12198.1	171150	936.85	5240.29	116963	172436	446531200	464317504	1020928256	93020736	222273600	514919328	110962024	68333.7	0.529437	67574.2	55133.3		8004.22	8858.53	4955.31	86658.9	-29349.9	-381.37	-20397.1	9344.9	48617.8	0.032989	0.7779	0.0200371	35.5725	98.1829	38.1619	14.0916	11.6728	12.9695
62	2012	F	F51	0	15	18	499795	283749	216046	339798	16000	16768.5	134950	1688.36	6598.31	204848	134950	537206272	534742176	1202051840	109703208	256537616	597479936	135106128	155897	1.2814	154552	120943	0	39111.3	39621.9	28289.5	77345.4	13186.4	-4258.28	36819.5	27891.5	87207.1	0.095579	0.7644	0.0558058	72.6802	385.305	100.437	5.2705	4.26218	4.74046		5.09755
62	2013	F	F51	0	16	19	487348	282223	205125	287034	100	43354.3	64850	1415.49	8463.18	221395	65638.5	594847616	612270144	1342883072	123436056	273348704	657770240	146161856	207584	0.331547	206682	161466	0	51020.7	50829.5	40603.1	107615	104627	424.571	-30024.6	-135061	58664.7	0.119858	0.7643	-0.277135	15.9609	1401.97	16.0478	2.89631	4.41433	2.81599	34.2418	11.9656
62	2014	F	F51	0	17	20	404614	139391	265223	166672		35721.7	59850	2058.93	3391.74	103036	63635.2	636800384	684623040	1483225088	137550960	280073184	729183360	151573264	266829	0.285407	265897	213049	0	63044.4	63358.4	47145.3	133625	24808.7	15704.5	10634.3	-29856.4	70531.7	0.149327	0.7816	-0.07379	20.8447	15.8548	15.7117	4.0772	4.31174	3.66255	8.08931	33.0203
62	2015	F	F51	0	18	21	618236	299571	318665	250342	49131.3	28446.8	59850	69555.8	2682.9	184458	65884.3	711896192	844349632	1761345024	173924080	334243744	794108736	201101840	203365	-0.237846	202649	179712	0	47974.6	48999.8	37371	165133	24808.7	15704.5	10634.3	17831.1	134412	0.100797	0.7952	0.0288419	38.6346	90.205	46.8865	6.82624	16.6318	7.43035	73.4193
62	2016	F	F51	0	19	22	692265	372561	319704	284056	125064	17374	35850	108217	2578.66	236287	47768.2	765073408	951702272	1921058432	204595616	382791264	863219328	218264496	554460	1.72643	554250	506556	0	54946.3	56505.1	43980.4	198324	-36933.4	-37772.4	-37462.4	37913.7	101367	0.09147	0.7931	0.0547676	54.16	84.7154	52.8519	9.95262	4.93244	7.26565	125.229	443.02
62	2017	F	F51	0	20	23	856550	471134	385416	409076	181620	40987.3	61722	171916	6128.5	339061	70015	936680704	1110879232	2290539776	258519616	458527424	1062789632	245763488	829788	0.49657	829788	772171		59201.1	59420.5	45671.4	224292	43061.5	-67924.5	23277.6	50275.1	116262	0.085598	0.7961	0.0586949	42.5603	57.4787	40.5605	3.37593	3.72379	3.24102		12.3802
62	2018	F	F51	0	21	24	1.03019e+06	468548	514532	515658	258468	36129.3	87870	249929	16892.9	628606	401584	1017387968	1280882176	2613703680	309862048	508108896	1158460544	291788032	1.17997e+06	0.380765	1.17997e+06	1.09367e+06		98995.6	99219.1	76956.9	267018	69456.4	-16728.7	-22688.2	45183.6	135922	0.11732	0.7976	0.0438595	31.0187	23.1124	26.8035	1.70726	1.6616	1.54444	32.8986	10.8094
62	2019	F	F51	0	22	25	1.13505e+06	732350	402698	563919	316740	85907.9	41754.8	322001	14873.9	509500	54419.4	1051350208	1396499200	2806573312	387878912	520647392	1374271360	358934528	1.43553e+06	0.00137629	1.43553e+06	1.35928e+06		89489	89967.3	71725	304659	69456.4	-16728.7	29790.1	-22688.2	166537	0.093559	0.7965	-0.0199888	20.8362	29.2592	21.2851	1.35892	1.54993	1.30847		6.97108
62	2020	F	F51	0	23	26	1.2241e+06	830642	393453	613994	342012	68769.6	105649	404144	5910.91	496327	117667	1079579904	1603038720	3031297792	394607392	551147072	1285315328	370780256	1.6331e+06	0.00096746	1.6331e+06	1.54967e+06		88319.9	88396.3	71973.5	349514	-48061.8	-8744.59	16647.6	77393.7	184608	0.082057	0.7916	0.0632252	17.3966	24.5044	17.6352	0.869206	1.0997	0.854315	17.9648	9.27951
63	2008	C	C39	0	11	11	5.08659e+06	4.26761e+06	818983	3.56824e+06	388248	949595	129255	997250	130825	2.99968e+06	568554	236436432	196053536	473640352	33632412	99063784	196521136	61394928	4.42934e+06	0.273635		4.30424e+06		124539	226254	191194	502137	364791	-198765	503441	364268	1.14804e+06	0.063082	0.6099	0.0716134	38.9243	117.118	37.7125	1.62453	1.63389	1.51016	639.175
63	2009	C	C39	0	12	12	6.83423e+06	5.55939e+06	1.27484e+06	5.03935e+06	490650	1.30468e+06	239639	1.53192e+06	78472.6	4109506	929840	281774624	310037696	642711680	52272388	148476608	298656352	72604328	6.02726e+06	0.360756	6.00701e+06	5.82328e+06		206416	332474	269566	685368	372927	-230110	273166	128719	1.44968e+06	0.066535	0.5819	0.0188345	24.83	111.926	25.0205	1.07179	1.01698	1.00326	13.0138
63	2010	C	C39	0	13	13	8.41524e+06	6.55281e+06	1.86243e+06	5.91904e+06	657841	1.54412e+06	171931	1.75639e+06	119848	4.82141e+06	1.09762e+06	304525248	361555040	728766080	59853136	162743184	358049344	79639696	7.02639e+06	0.165769	6985230	6.82551e+06		258956	436020	347648	922239	94191	-311258	82927.7	303775	1.53832e+06	0.065415	0.5838	0.0360982	23.0803	80.072	22.3489	1.03225	1.17338	1.00579	16.6833
63	2011	C	C39	0	14	14	1.05368e+07	8.44774e+06	2.08907e+06	7.90793e+06	1.11833e+06	2.15429e+06	694070	2.38734e+06	235632	6.34748e+06	1.56045e+06	446531200	464317504	1020928256	93020736	222273600	514919328	110962024	8.62545e+06	0.233851	8.58665e+06	8680082		42951	263514	224309	1.0546e+06	-181222	-341870	575699	1.14004e+06	2.1472e+06	0.039317	0.5793	0.108196	24.7382	131.898	24.9626	1.22399	1.42531	1.19293	91.3059
63	2012	C	C39	0	15	15	1.07446e+07	8.2619e+06	2.48273e+06	8.48076e+06	1.79236e+06	1.81159e+06	98999	2.20682e+06	233116	7.29589e+06	1.18486e+06	537206272	534742176	1202051840	109703208	256537616	597479936	135106128	8.42194e+06	-0.0235941	8.39714e+06	9037301	0	-500216	-198320	-260462	770502	155002	-160313	199755	208597	2.41264e+06	-0.002294	0.5955	0.0194141	25.1976	66.4891	24.6534	0.655276	0.759152	0.629525
63	2013	C	C39	0	16	16	1.00079e+07	7.64053e+06	2.36742e+06	7.64538e+06	1.2589e+06	1.64925e+06	538567	2.13933e+06	246030	6.09708e+06	1.5483e+06	594847616	612270144	1342883072	123436056	273348704	657770240	146161856	7.52337e+06	-0.105626	7.47487e+06	7.78452e+06	0	-149309	182784	143364	893379	257458	-166217	-254136	-268166	2.0903e+06	0.030091	0.5644	-0.0267953		48.0333		0.457482	0.532361	0.460323	24.8571
63	2014	C	C39	0	17	17	1.06214e+07	8.22255e+06	2.39887e+06	7.99217e+06	1.09981e+06	1924440	1.00397e+06	2.5153e+06	210098	6.59247e+06	1399696	636800384	684623040	1483225088	137550960	280073184	729183360	151573264	8.14713e+06	0.082909		8.16937e+06	0	6032.8	353822	272773	1.0724e+06	251264	-162273	-288813	-372625	1.81159e+06	0.045239	0.5322	-0.0350824	30.3079	17.3158	23.3551	0.57754	0.570135	0.570269	16.8768
63	2015	C	C39	0	18	18	1.20894e+07	9529239	2.56015e+06	7.75453e+06	790757	2.29329e+06	601625	2.52513e+06	143079	6.76381e+06	990724	711896192	844349632	1761345024	173924080	334243744	794108736	201101840	1.00186e+07	0.229714		1.00378e+07	0	32047.1	430353	374027	1.36782e+06	251264	-162273	-288813	358196	2.8025e+06	0.044426	0.5666	0.029629	27.5484	21.814	25.373	0.922345	0.894631	0.900828	29.9067
63	2016	C	C39	0	19	19	14164091	11285206	2878885	10075582	1513212	2.52439e+06	501828	2.59982e+06	20777.3	9.17471e+06	900872	765073408	951702272	1921058432	204595616	382791264	863219328	218264496	1.01233e+07	0.0104485	9.62781e+06	1.01738e+07		116555	-76775.1	-140787	1.02822e+06	526021	-301897	343280	122651	3.23499e+06	-0.002686	0.5634	0.00865928	16.7237	14.7366	15.875	0.624349	0.715411	0.619037	8.44755	3.96344
63	2017	C	C39	0	20	20	1.43962e+07	1.08231e+07	3.57316e+06	9.85821e+06	1.4719e+06	2.36146e+06	300215	2.43453e+06	104348	8.75949e+06	1.09871e+06	936680704	1110879232	2290539776	258519616	458527424	1062789632	245763488	1.08815e+07	0.0748973	1.05928e+07	1.07649e+07		675293	671892	538634	1.46677e+06	721997	-493461	5947.8	-175961	3.34079e+06	0.048798	0.5471	-0.0122227		13.4716		0.70128	0.689395	0.675355	13.4962
63	2018	C	C39	0	21	21	1.29351e+07	2.28976e+06	3.29607e+06	9.63901e+06	2.37396e+06	1.95274e+06	236657	2.15923e+06	28064.8	9.28477e+06	3.65031e+06	1017387968	1280882176	2613703680	309862048	508108896	1158460544	291788032	8551315	-0.214144	8.29132e+06	8.76593e+06		-61195.1	-735020	-694934	698326	744655	-602312	572172	88808.7	2.42898e+06	-0.049543	0.5326	0.00686573	23.4684			1.16169	1.14807	1.14297	17.5082
63	2019	C	C39	0	22	22	1.41202e+07	1.02567e+07	3.8635e+06	1.03248e+07	2.6646e+06	1835561	1.00451e+06	1977828	96595.5	8.63705e+06	1.68773e+06	1051350208	1396499200	2806573312	387878912	520647392	1374271360	358934528	9.07366e+06	0.00118079	8.89756e+06	8.76038e+06		755218	716167	577667	1.16804e+06	744655	-602312	737169	572172	3.33093e+06	0.058753	0.5179	0.0405215		27.5907		1.43166	1.37856	1.52673		24.2913
65	2008	E	E48	1	10	22	220778	143850	76928.2	175904		68451.6	42381.4	26531.8	-909.156	133448	42455.8	236436432	196053536	473640352	33632412	99063784	196521136	61394928	110503	0.0560344	109594	105800	0	4729.03	4583.85	3167.3	6530.37	-3689.23	-5507.76	10270.1	20580.3	25900.5	0.026084	0.7088	0.0932171				2.06929	3.39456	2.54756		5.86872
65	2009	E	E48	1	11	23	233850	214147	19703.1	180195		98736.2	10000	34948.1	3095.96	167176	13019	281774624	310037696	642711680	52272388	148476608	298656352	72604328	187409	0.695971	187039	184423	0	5274.47	5842.4	4660.37	10671.6	97884.2	4113.6	60745.9	-41012.2	86646.3	0.025558	0.7224	-0.175378	105.905	815.801	76.7704	3.03552	3.92185	2.8932		6.93382
65	2011	E	E48	1	13	25	233014	219732	13281.1	168632		140010		73500.7	4823.19	166307	2325.55								263236	0.43911	263205	253550		9484.29	9582.47	8529.56	19243.9	11396.1	10926.7	15854.6	-3608.65	103528	0.038578	0.679	-0.0154869	70.2421	140.835	49.735	1.90929	11.1603	2.374	15.3851
65	2012	E	E48	1	14	26	318958	276893	42065	241235		132560	5570	75064.1	-2946.07	233583	7651.93	537206272	534742176	1202051840	109703208	256537616	597479936	135106128	166036	-0.369251		170510	0	13125.3	13119.3	14316.4	30152.1	-616.419	-7958.43	-3427.03	4391.4	99446.9	0.043365	0.6678	0.013768	22.929		24.9669	0.742963	13.834	0.755269	17.1614	108.607
65	2013	E	E48	1	15	27	398252	366337	31914.6	301846		199775	4998.72	70213.6	-5000.86	295030	6815.65	594847616	612270144	1342883072	123436056	273348704	657770240	146161856	295826	0.781699		269665	0	26562.2	26605.6	19596.9	38965.9	75797	8546.67	81074	-1991.44	180521	0.068562	0.6946	-0.00500045	14.4437		15.5083	1.24541	1.97267	1.09578		3.67525
65	2014	E	E48	1	16	28	491798	431150	60648.8	373683	30476	216837	4427.44	60709.3	-2580.48	367696	5987.46	636800384	684623040	1483225088	137550960	280073184	729183360	151573264	302410	0.0222576		276617	0	26109.8	26104.9	22432.3	49738.8	16996.7	-1917.77	14250.6	1037.04	220744	0.051995	0.6594	0.00210866	15.4846	27.8781	12.9806	1.02577	1.44078	0.941588	4.00344
65	2015	E	E48	1	17	29	661755	557712	104043	445351	28786.9	327442	12987.2	73322.1	-7633.33	431011	14339.5	711896192	844349632	1761345024	173924080	334243744	794108736	201101840	428557	0.41714	428403	401526	0	27211.7	27286.9	23045	67193.9	16996.7	-1917.77	14250.6	51887.9	324087	0.039622	0.6729	0.0784095	24.1402	57.6485	24.5482	1.79068	2.80714	1.81728	31.8603
65	2016	E	E48	1	18	30	1.21482e+06	1.00571e+06	209104	848728	21486.3	499063	27748	241920	-16585	817857	30870.8	765073408	951702272	1921058432	204595616	382791264	863219328	218264496	876192	0.0810093	873437	814704		62822.3	64178.2	52832	140016	14406.2	-46300.1	11145.2	36851.8	368849	0.062361	0.7237	0.0303352	33.9914	61.1827	32.779	1.82783	1.92671	1.62527	20.6539
65	2017	E	E48	1	19	31	1.14646e+06	924110	222350	734010	22605.9	436073	96706.2	214752	11064.1	634747	99263.1	936680704	1110879232	2290539776	258519616	458527424	1062789632	245763488	973003	0.11049	970610	907731		66993.6	67238.4	54316.9	184407	132288	-119299	70412	66818.6	488635	0.052534	0.692	0.0582826	34.7621	64.7548	32.3783	2.09606	1.99364	1.82768	127.484	4.55662
65	2018	E	E48	1	20	32	1.1448e+06	417750	460881	683916	24002.4	440470	97340.8	237656	-14806.6	884597	260201	1017387968	1280882176	2613703680	309862048	508108896	1158460544	291788032	998141	0.0258353	995494	924564		79797.3	79508.9	61780.5	230416	-157851	-42586.3	71215.6	-18239.1	440805	0.068895	0.6953	-0.0159322	16.7453	28.8831	16.5076	0.934792	1.07286	0.952765	6.87557
65	2019	E	E48	1	21	33	1.47461e+06	1.06994e+06	404675	929206	62514.5	575642	90334.8	432325	2122.07	793955	135251	1051350208	1396499200	2806573312	387878912	520647392	1374271360	358934528	1.10602e+06	0.00161886	1.10311e+06	1.01939e+06		85543.2	85452.4	73956.6	290297	-157851	-42586.3	-126865	71215.6	314886	0.066384	0.688	0.0482945	13.9377	54.5239	14.8831	0.86268	1.37749	0.913637	47.2127
65	2020	E	E48	1	22	34	1.80814e+06	1.25926e+06	548875	1.18541e+06	135086	401152	404460	315348	-4699.31	728477	456932	1079579904	1603038720	3031297792	394607392	551147072	1285315328	370780256	1.28507e+06	0.00037441	1.281e+06	1.21133e+06		89617.3	90307.2	78414.3	345979	-127368	-79617.3	186708	404030	493999	0.051396	0.6835	0.223451	7.50188	33.6008	7.48368	0.501632	0.855517	0.498992
66	2012	C	C39	1	15	15	3.91836e+06	3.03609e+06	882276	2.8938e+06	170352	1.4956e+06	125670	1.30975e+06	46671.3	2.54608e+06	347720	537206272	534742176	1202051840	109703208	256537616	597479936	135106128	7.97516e+06	0.0429416	7.89313e+06	8.0962e+06	0	-117746	29490.5	9545.17	61487.8	456284	-315071	106873	-28786.2	355716	0.01934	0.5766	-0.00734649	12.9171	25.7699	18.1489	0.080141	0.098059	0.083354	9.61951	89.6598
66	2013	C	C39	1	16	16	3.92255e+06	2.97905e+06	943501	3.05375e+06	193108	1.4272e+06	160656	1.30906e+06	88768.5	2.69715e+06	356602	594847616	612270144	1342883072	123436056	273348704	657770240	146161856	7.78586e+06	-0.023736		7.98644e+06	0	-189846	-43388.9	-76287	63632.3	64508.4	-165356	-66325.1	32840.2	287887	0.004937	0.5824	0.00837216	44.3732			0.053109	0.060284	0.051847	0.928259
66	2014	C	C39	1	17	17	3.97151e+06	3.07132e+06	900197	3.12103e+06	106932	1.48919e+06	122558	1.21712e+06	134140	2.82251e+06	298520	636800384	684623040	1483225088	137550960	280073184	729183360	151573264	7.58017e+06	-0.0264183	7.5061e+06	7.68786e+06	0	-42305.7	18589.2	-4868.73	69375.7	260362	-126725	47956.7	-78931.2	334859	0.015428	0.5754	-0.0198743				0.06528	0.076822	0.06615	7.87897	2.48231
66	2015	C	C39	1	18	18	3.94561e+06	3.03254e+06	913065	3.07529e+06	163261	1.40743e+06	296520	1.13101e+06	165041	2.65752e+06	417772	711896192	844349632	1761345024	173924080	334243744	794108736	201101840	7.29359e+06	-0.0553009	7.23352e+06	7.42444e+06	0	-17544.6	9492.97	-19481	58217.7	260362	-126725	47956.7	-29437.5	368746	0.01118	0.5668	-0.00746083				0.298817	0.369587	0.302479	8.86083
66	2016	C	C39	1	19	19	4.08609e+06	3.87573e+06	210355	3.13557e+06	37979.3	58482.1	97514.4	65729.7	39166.2	3.01207e+06	123505	765073408	951702272	1921058432	204595616	382791264	863219328	218264496	6.91282e+06	-0.052206	6.84079e+06	6.88157e+06		33665.5	59698.3	21463.3	61422.8	207458	-55084.9	127425	-48871.5	39768.8	0.020388	0.5732	-0.0119605			288.579	0.255878	0.300146	0.256091	11.0599	3.1277
66	2017	C	C39	1	20	20	1.52016e+06	792378	727780	764300	140741	171649	116299	217167	4682.73	536857	227443	936680704	1110879232	2290539776	258519616	458527424	1062789632	245763488	950684	-0.871829	852896	917216		79231	78158.6	69608.5	182979	-40266.1	-481979	-442477	80134.4	300243	0.029043	0.446	0.0527145	138.539	40.4833	63.6247	0.430145	3.0743	0.530969	14.333
66	2018	C	C39	1	21	21	1.60022e+06	624048	665043	935180	202301	214730	124358	296722	4266.41	946170	654053	1017387968	1280882176	2613703680	309862048	508108896	1158460544	291788032	1.00095e+06	0.0528719	910773	965447		132773	132061	105637	241735	10915.4	-109775	159094	68787.3	337639	0.087462	0.4545	0.0429861	34.6817	34.992	35.2461	2.53937	3.12857	2.67705
66	2019	C	C39	1	22	22	2.16707e+06	1.40274e+06	764329	1.302e+06	395460	286190	220710	301241	10757.3	961188	340809	1051350208	1396499200	2806573312	387878912	520647392	1374271360	358934528	1.08438e+06	0.003322	986379	1.0385e+06		134706	135028	116586	404168	10915.4	-109775	59631.1	159094	397928	0.077316	0.4992	0.0734142	29.3793	134.072	32.9546	3.10059	4.04185	3.10353	691.825
66	2020	C	C39	1	23	23	2.75303e+06	1.85657e+06	896455	1.81832e+06	258182	368223	339000	371014	31514.7	1.17195e+06	646377	1079579904	1603038720	3031297792	394607392	551147072	1285315328	370780256	1.44461e+06	-0.00416336	1.29531e+06	1.39623e+06		104614	104404	97458.5	462496	16724.5	-169792	58088.3	212490	470616	0.053837	0.4796	0.0771841	29.9885		42.3751	3.2242	7.80124	3.48073	320.305
68	2008	M	M74	1	11	11	315668	84939.4	230729	125539	30245	11602	60000	21684.2	8905.22	65539.2	60000	236436432	196053536	473640352	33632412	99063784	196521136	61394928	229541	0.250889	227291	231089		-1548.34	2009.43	2073.2	32282.7	49726.3	-1649.34	14188.1	-33888.9	18132.2	0.034444	0.6677	-0.107356		214.197		2.60935	1.8749	2.25588	23.5901	14.995
68	2009	M	M74	1	12	12	70145	10801	59343.9	52513		1404.92	20000	1648.56	4319.62	29910.5	22602.5	281774624	310037696	642711680	52272388	148476608	298656352	72604328	53500	-0.766926		246223		-192723	-192432	-192637	-160354	33047.2	-127.754	-13578.9	-46498.3	4555.6	-0.975715	0.6183	-0.662889	156.999			1.41801	4.89809	1.7854	6.54566	3.36227
68	2010	M	M74	1	13	13	43740.2	3598.07	40142.1	16969.2		254.982			935.702	16345.7	623.483	304525248	361555040	728766080	59853136	162743184	358049344	79639696	6848.59	-0.871989		12190.5		-5341.88	3539.03	3539.03	-156815	-3817.31	28330.5	-887.447	-25400.7	3367.47	0.078696	0.6198	-0.580717				15.7546	68.081	21.0813	25.5051
68	2011	M	M74	1	14	14	39277.8	5162.12	34115.7	16593.3		194.771			537.703	16190.2	403.066	446531200	464317504	1020928256	93020736	222273600	514919328	110962024	481.382	-0.929711		6269.72		-5788.34	-4086.43	-4086.43	-160902	-3541.73	8438.69	1356.9	-3510.51	4724.37	-0.086294	0.6187	-0.0893765
68	2012	M	M74	1	15	15	42625.8	13168.3	29457.5	19325.1		2749.9		7009.27	478.252	19279.5	45.6055	537206272	534742176	1202051840	109703208	256537616	597479936	135106128	10495.4	20.8027		14138.8	0	-3643.39	316.605	316.605	-160585	-10650.6	6200.35	-1162.3	3288.16	3562.08	0.018224	0.618	0.0771403				722.729	416.099	458.529
68	2013	M	M74	1	16	16	59159.8	33730.6	25429.3	39579.3		6624.74		32297.9	1655.67	39533.7	45.6055								72175.7	5.87687		75609.1	0	-3433.38	-3720.14	-3720.14	-164305	-19878.7	-1127.16	-2797.22	18211	764.855	-0.040674	0.6167	0.307826	1886.21			56.8994	8.51572	21.4325
68	2014	M	M74	1	17	17	42073.5	15873.2	26200.3	30429.7		617.101		6604	2436.17	30384.1	45.6055	636800384	684623040	1483225088	137550960	280073184	729183360	151573264	6719.46	-0.906901		17342.7	0	-10618	-10607.9	-10538.7	-175140	11063.5	-573.831	3964.27	-6525.63	4729.13	-0.161484	0.4955	-0.155101				8.48522	82.3356	10.8387
68	2015	M	M74	1	18	18	75787.8	39562.4	36225.4	9548.29	50	4284.45		11226.1	-818.061	9411.37	136.919	711896192	844349632	1761345024	173924080	334243744	794108736	201101840	17061.9	1.53917		17137.7	0	-59.9927	953.247	813.378	-174440	11063.5	-573.831	3964.27	26672.8	21487.8	0.002288	0.562	0.351941				145.62	227.881	148.942	88.443
68	2016	M	M74	1	19	19	131372	76690.3	54682.1	51281.7	28000	15558.2		12416.6	-879.612	50917.7	364.012	765073408	951702272	1921058432	204595616	382791264	863219328	218264496	29756.3	0.744023	28598.6	27076.9		2193.15	2332.83	872.329	-173442	4810.88	-12937.2	32385.9	40506.9	54273.8	0.013921	0.5468	0.308337	1279.72		1420.02	61.0072	138.596	57.5654	366.521
68	2017	M	M74	1	20	20	280370	111776	168594	171109	80000	70226.9	7600	24635.3	2849.79	161759	9350.35	936680704	1110879232	2290539776	258519616	458527424	1062789632	245763488	41293	0.387704	39611.5	36341		4211.13	4011.56	3264.41	-170182	1786.65	-74834.1	10010.3	83062.6	64285.3	0.033279	0.538	0.296261	872.428		1015.62	25.5759	93.2076	25.4359	158.192
68	2018	M	M74	1	21	21	344369	52284.3	93635.6	250733	80800	82979.9	63652	19511.8	3824.71	114419	229949	1017387968	1280882176	2613703680	309862048	508108896	1158460544	291788032	20589.8	-0.501372	18692.3	33756.3		-13543.4	-13567.7	-13968.9	-183471	2526.74	-44164.1	42952.1	63302	54834.2	-0.031223	0.5202	0.18382	137.845		136.049	10.8973	29.0965	10.4361	251.858
68	2019	M	M74	1	22	22	378629	115617	263012	282885	81000	56293.2	104210	21634.3	5435.8	155169	127716	1051350208	1396499200	2806573312	387878912	520647392	1374271360	358934528	22508.6	0.000159652	20616.3	31773.4		-4172.28	763.033	720.92	-182871	2526.74	-44164.1	1316.21	42952.1	60747.9	0.017136	0.4993	0.113441				29.0905	71.5413	31.8319
68	2020	M	M74	1	23	23	371382	108539	262844	293556		53203.5	184967	16048.8	7957.39	81739.1	211817	1079579904	1603038720	3031297792	394607392	551147072	1285315328	370780256	22867.9	0.00393085	20936.7	40567.9		-17729.4	-17817.7	-17907.3	-199481	-1569.77	-14112.9	-8622.69	7065.58	48066.5	-0.026442	0.4798	0.0190251	427.29		331.653	13.6855	26.4109	13.2029	121.913	30.5252
69	2008	K	K70	1	11	11	1.39469e+06	313937	1.08076e+06	703569	420000	120235	1090.91	3497.65	14538	696478	7090.91	236436432	196053536	473640352	33632412	99063784	196521136	61394928	349068	1.01874	349068	297276	0	128337	128159	116912	218868	112537	-107883	-78710.5	-83372.4	93125.2	0.107792	0.5774	-0.0597784	66.4925	512.353	65.0822	30.9155	41.5603	28.2829	73.0931
69	2009	K	K70	1	12	12	3.07448e+06	1.46102e+06	1.61346e+06	1.92951e+06	375729	261167	275447	17887.2	13146.6	1.6333e+06	296207	281774624	310037696	642711680	52272388	148476608	298656352	72604328	1.0957e+06	0.265629	1.08945e+06	886130		237834	238085	186431	486579	725632	-234502	111183	-379927	299925	0.112036	0.6288	-0.123575	29.5487	71.6868	27.3413	9.89663	20.9136	9.64411	30.6974	25.7914
69	2010	K	K70	1	13	13	4.85382e+06	2.88357e+06	1.97025e+06	3.3828e+06	443939	382975	1.38247e+06	18923.7	25521.9	1.99246e+06	1.39033e+06	304525248	361555040	728766080	59853136	162743184	358049344	79639696	1.73177e+06	0.580518	1.72371e+06	1.34087e+06		429886	434553	332853	744727	-536157	-314000	247820	1.09814e+06	545325	0.11611	0.629	0.226241	26.9525	32.9941	23.6509	4.58594	5.88811	3.96357	6.92472
69	2011	K	K70	1	14	14	6.27618e+06	4.0164e+06	2.25978e+06	4.46675e+06	638022	486059	1.88941e+06	25787	30594.6	2.47449e+06	1.99225e+06	446531200	464317504	1020928256	93020736	222273600	514919328	110962024	1.73242e+06	0.000375479	1.72608e+06	1.3358e+06		432499	432330	328628	862883	-174116	-325931	68053	568094	613960	0.082975	0.6253	0.0905158	13.8078	39.6247	14.1948	2.65391	5.1284	2.63762
69	2012	K	K70	1	15	15	7.29982e+06	4.63038e+06	2.66945e+06	5.10643e+06	626495	583534	1.64094e+06	37683.2	37963.5	3.21563e+06	1.8908e+06	537206272	534742176	1202051840	109703208	256537616	597479936	135106128	2.22844e+06	0.28632	2.21924e+06	1.74129e+06	0	531087	534041	405669	1.03454e+06	714798	-268450	297477	-148421	918034	0.083441	0.6456	-0.0203321	11.9315	35.7543	11.9891	2.26332	3.85844	2.22478
69	2013	K	K70	1	16	16	8.78788e+06	5.85848e+06	2.9294e+06	6.02231e+06	340193	1.1916e+06	1.51056e+06	38837	50099.2	4.38284e+06	1.63947e+06	594847616	612270144	1342883072	123436056	273348704	657770240	146161856	2.81564e+06	0.2635	2.80761e+06	2.21048e+06	0	648280	690862	495614	1.40021e+06	719797	-173411	25562.8	-519759	940886	0.092242	0.6444	-0.059145	10.4142	22.614	9.94155	1.89583	2.7341	1.78962	5.9104	9.13912
69	2014	K	K70	1	17	17	9.48754e+06	6.52291e+06	2.96463e+06	6.26277e+06	349659	842009	1.97909e+06	52424.7	67314.9	4.09778e+06	2.16499e+06	636800384	684623040	1483225088	137550960	280073184	729183360	151573264	3.07182e+06	0.0909853	3.06301e+06	2.37981e+06	0	735020	780691	559084	1.80259e+06	-258844	28200.9	468046	698122	1.43136e+06	0.092744	0.6355	0.0735831	6.76365	10.7187	6.3597	1.19055	1.47255	1.11797	4.65709
69	2015	K	K70	1	18	18	1.15266e+07	8.19263e+06	3.33399e+06	7.30901e+06	433840	861848	2.81114e+06	48500.7	79523.9	4.35232e+06	2.95669e+06	711896192	844349632	1761345024	173924080	334243744	794108736	201101840	3.22363e+06	0.0494212	3.2073e+06	2.57076e+06	0	688832	733152	524333	2.1785e+06	-258844	28200.9	468046	770544	1.51292e+06	0.076333	0.6797	0.0668491	12.5506	31.8079	13.0899	2.28426	4.22738	2.40494
69	2016	K	K70	1	19	19	1.46345e+07	1.0619e+07	4.01552e+06	9.82289e+06	575638	994496	2.28984e+06	38584.7	92853.9	7.17931e+06	2.64358e+06	765073408	951702272	1921058432	204595616	382791264	863219328	218264496	3.54811e+06	0.100656	3.53812e+06	2.75331e+06		857104	945744	731094	2.78381e+06	440385	-742996	36254.6	335896	1.559e+06	0.078236	0.7214	0.0229523	10.9705	22.4694	10.7884	1.78438	2.61446	1.71262
69	2017	K	K70	1	20	20	2.17463e+07	1.66661e+07	5.08022e+06	1.51987e+07	1.27576e+06	1.13461e+06	4.47061e+06	48427.1	159789	1.02794e+07	4.91939e+06	936680704	1110879232	2290539776	258519616	458527424	1062789632	245763488	4.23412e+06	0.193346	4.21822e+06	3.49525e+06		1.22049e+06	1.28207e+06	931847	3.48615e+06	-770013	-933467	1.21429e+06	2.9326e+06	2.9156e+06	0.078871	0.7183	0.134855	8.1934	18.4355	8.00474	1.68826	2.43289	1.65766	13.6021
69	2018	K	K70	1	21	21	2.94167e+07	5.91233e+06	7.71623e+06	2.17005e+07	1.3131e+06	1.40668e+06	5.94105e+06	34648.7	206529	2.34323e+07	5.98442e+06	1017387968	1280882176	2613703680	309862048	508108896	1158460544	291788032	4.81423e+06	0.137009	4.7476e+06	3.56108e+06		1.50472e+06	1.53912e+06	1.12943e+06	4.2665e+06	-518777	-482456	2.12832e+06	2.33714e+06	2.72283e+06	0.068632	0.7021	0.0794494	7.25459	16.3836	7.08783	1.59659	2.66632	1.58972
69	2019	K	K70	1	22	22	3.7962e+07	2.98283e+07	8.13368e+06	2.84627e+07	2.33487e+06	1.70322e+06	6.96376e+06	28613.8	179379	2.00471e+07	8.4156e+06	1051350208	1396499200	2806573312	387878912	520647392	1374271360	358934528	6.0025e+06	0.00363899	5.93965e+06	4.5421e+06		1.92307e+06	1.92193e+06	1.43423e+06	5.21675e+06	-518777	-482456	1.12902e+06	2.12832e+06	3.74869e+06	0.061935	0.6827	0.0560645	5.59253	12.6394	5.48673	1.31202	1.99385	1.2703
69	2020	K	K70	1	23	23	4.56588e+07	3.72294e+07	8.42944e+06	3.46213e+07	1.27001e+06	2.80204e+06	1.07704e+07	114434	193249	2.30142e+07	1.1607e+07	1079579904	1603038720	3031297792	394607392	551147072	1285315328	370780256	8.18681e+06	-0.00139107	8.04142e+06	6.41529e+06		2.17584e+06	2.18975e+06	1.57229e+06	6.21957e+06	2.12186e+06	65486.1	2.44093e+06	269252	6.0498e+06	0.057279	0.6438	0.00589704	3.65418	16.9	3.77909	0.873127	1.9217	0.889452
70	2008	C	C39	1	8	9	112711	79756.5	32954	43509.9		13832.3	3992.09	24650.9	-703.752	32240	11270	236436432	196053536	473640352	33632412	99063784	196521136	61394928	70298	0.313194		68904.8		1452.8	3628.03	3516.65	-11169.4	13251.6	5641.41	19324.6	452.798	33279.3	0.031032	0.6289	0.00401735	181.996	1026.55	155.532	3.91354	4.79333	3.86404		12.3077
70	2009	C	C39	1	9	10	122779	80660.9	42118.3	49297.8		15713.3	6344.85	25610	-158.432	38055.5	11242.2	281774624	310037696	642711680	52272388	148476608	298656352	72604328	87111.3	0.239172	80472.5	84228.2		3476.17	4263	4055.3	-7037.26	2440.03	-11045	-6202.97	2401.99	27037.2	0.033944	0.60174	0.0195635	40.095	60.6701	34.8437	2.00575	2.17504	1.86562	10.6403
70	2010	C	C39	1	10	11	159635	105304	54330.9	72536.3		22452.7	18273.8	29081.8	-156.221	51557	20979.3	304525248	361555040	728766080	59853136	162743184	358049344	79639696	106372	0.221102	100957	104123		2320.02	6713.94	6260.36	-761.506	6707.2	-9863.17	8670.93	11808.3	35626.8	0.047281	0.6004	0.0739704	70.2784	87.3094	66.4281	3.27168	2.8389	2.96868	116.802
70	2011	C	C39	1	11	12	182034	112801	69233.3	90223.4		25479.2	21985.6	35537	187.06	66678.1	23545.3	446531200	464317504	1020928256	93020736	222273600	514919328	110962024	124686	0.172174	119822	120904		3641.19	4491.11	4192.05	2587.41	-4834.56	-3003.02	-4480.54	3355.78	31318	0.027932	0.5982	0.0184349	46.7625	85.1287	46.4386	2.75214	2.92352	2.75379	43.6471
70	2012	C	C39	1	12	13	199167	129520	69647.1	101423		29783.2	15610.7	44374.8	1257.33	85014.9	16408.5	537206272	534742176	1202051840	109703208	256537616	597479936	135106128	161009	0.291311	152421	154715	0	6311.86	6167.29	5462.41	6930.04	8146.99	-11708.4	-6448.14	-2886.71	24869.9	0.03856	0.5916	-0.0144939	41.1493	40.1481	39.147	1.38347	1.27596	1.29262
70	2013	C	C39	1	13	14	225347	140099	85247.5	108790	1401	42970.2	14710	57732.2	1006.15	92680.7	16109.8	594847616	612270144	1342883072	123436056	273348704	657770240	146161856	157195	-0.0236864	147907	151895	0	6708.59	7195.22	6440.19	11742	1440.24	-15317.3	-4423.72	9458.64	21806.2	0.038757	0.5909	0.0419737	39.1437	22.0935	31.4082	1.328	1.86269	1.37144	26.2451
70	2014	C	C39	1	14	15	260814	172099	88714.4	134669		52887.4	15674.1	73155.8	828.751	117453	17215.6	636800384	684623040	1483225088	137550960	280073184	729183360	151573264	191325	0.217122	182122	183475	0	8177.61	8584.64	7081.09	16147.6	14309.7	-9384.03	6874.28	1948.52	29122.1	0.03856	0.5634	0.00747094	43.4681	71.7003	56.0245	1.78086	2.38629	1.77375	194.373	723.176
70	2015	C	C39	1	15	16	404445	268035	136410	223640	42820.9	62902.5	14491.8	104245	1283.42	205942	17698.3	711896192	844349632	1761345024	173924080	334243744	794108736	201101840	244980	0.280434		233112	0	11915.2	12727.6	11362	24202.9	14309.7	-9384.03	6874.28	26398.6	50967.5	0.04182	0.5772	0.065271	83.0862	64.8924	70.3372	3.07508	2.58766	2.46576	41.1148
70	2016	C	C39	1	16	17	506549	357775	148775	301368	47946.7	93884.5	13682.8	142343	4821.36	283086	18281.3	765073408	951702272	1921058432	204595616	382791264	863219328	218264496	461242	0.882775	451059	436884		24386.4	26403.4	22906.7	42358.8	30047.2	-28143.1	12035	9808.59	61068.9	0.067523	0.5898	0.0193635	63.2679	45.4067	52.6135	2.93432	1.74268	2.39194	40.1841
70	2017	C	C39	1	17	18	608709	453483	155226	371539	60219	146393	14849.3	206297	6680.2	352574	18965.6	936680704	1110879232	2290539776	258519616	458527424	1062789632	245763488	547307	0.186595	535012	515912		33956.3	33927	29756.3	56266.6	25293.6	-13956	25780	14404.8	85074.5	0.070946	0.5701	0.0236645	32.9419	36.5193	31.2919	1.63599	1.71363	1.61167	25.1134
70	2018	C	C39	1	18	19	755308	231686	276096	479212	111093	116378	13787	248503	7792.22	564529	190779	1017387968	1280882176	2613703680	309862048	508108896	1158460544	291788032	570600	0.0425587	557882	538791		35530.6	35324.4	31318.2	80548.5	-25498.4	-3059.8	15034.4	81179.4	95922.3	0.063117	0.5685	0.107478	20.0174	26.6038	19.7312	1.08832	1.22434	1.06585	23.5493
70	2019	C	C39	1	19	20	762376	545475	216901	420181	136914	94152.1	10310.1	250719	8044.42	390422	29758.7	1051350208	1396499200	2806573312	387878912	520647392	1374271360	358934528	465591	0.000142866	450273	455731		41010	39555.2	34623.9	107237	-25498.4	-3059.8	-13842.6	15034.4	83467.4	0.062576	0.4736	0.0197204	29.1092	56.6553	30.6502	1.5977	1.82734	1.58908
70	2020	C	C39	1	20	21	1.06196e+06	829154	232807	710759	284123	113973	51156.6	218968	13352.7	594794	115965	1079579904	1603038720	3031297792	394607392	551147072	1285315328	370780256	472243	-0.00484957	457922	476604		17032.8	12362.4	5831.01	99487.4	6475.2	-12336.4	218179	224596	300550	0.025167	0.4658	0.211491	21.5301		31.6698	1.6011	2.90115	1.84016
78	2008	F	F52	0	10	16	277754	179250	98503.6	199675	70366	42744.1	20400	44849.1	7044.53	179193	20482	236436432	196053536	473640352	33632412	99063784	196521136	61394928	221180	-0.113508		228158		-2586.68	2289.69	1683.99	-89632.7	20538.6	2928.5	-1661.52	-25118.9	39261.3	0.031712	0.3391	-0.090436	96.6208	41.4169	76.2952	1.79437	2.03528	1.93338	88.5012	26.2093
78	2009	F	F52	0	11	17	316475	191520	124955	247217	97160	63584.1	12400	70028.2	6584.93	234546	12670.7	281774624	310037696	642711680	52272388	148476608	298656352	72604328	271004	0.20177	267256	274117		-3781.86	-361.446	61.1343	-105067	20634.4	-26518	6762.61	12645.7	46782.8	0.020193	0.3437	0.0399579	174.753	458.553		1.33051	1.36929	1.33815	14.3282
78	2011	F	F52	0	13	19	483532	386681	96851.2	386428	164813	132401		173537	11179	385578	850.053	446531200	464317504	1020928256	93020736	222273600	514919328	110962024	530503	0.326572	529054	520321		7295.33	9999.3	6189.21	-95146.9	-19033.5	16721.8	10959.1	13270.7	81707.7	0.044367	0.2875	0.0274454	141.773	55.6781	112.449	1.95963	1.44541	1.76535	191.34	47.9023
78	2012	F	F52	0	14	20	586352	472829	113522	480654	226908	154940		216359	14872.9	480150	503.973	537206272	534742176	1202051840	109703208	256537616	597479936	135106128	641802	0.2098		633988	0	7833.59	10818.4	10108.2	-89240.2	-8172.56	-15844.1	19343.7	43393.8	108525	0.045754	0.2935	0.0740065	67.2625	27.1135	63.958	0.78473	0.629437	0.742989
78	2013	F	F52	0	15	21	801924	662607	139317	613123	239046	206564		322149	16276	611693	1430.92	594847616	612270144	1342883072	123436056	273348704	657770240	146161856	799343	0.245467		790469	0	8874.99	34833.8	22931.4	-77535.4	-12307.2	-19112.8	27583.8	59003.8	149665	0.069867	0.3687	0.0735777	52.5539	31.8051	50.8578	0.827707	0.712041	0.80128
78	2014	F	F52	0	16	22	963171	793413	169758	784913	280088	257258		413772	18896.8	777972	6940.74	636800384	684623040	1483225088	137550960	280073184	729183360	151573264	980235	0.2263	978521	965492	0	15352.5	15671.4	8362.79	-75156.3	-11748.1	-27329.8	-22768	16309.9	153034	0.038577	0.2754	0.0169335	25.6866	34.89	25.6363	0.736892	0.640566	0.698966
78	2015	F	F52	0	17	23	1.27623e+06	1.11741e+06	158819	1.06192e+06	276301	313431		537325	21791.4	1.0434e+06	18524.1	711896192	844349632	1761345024	173924080	334243744	794108736	201101840	1.11177e+06	0.134191	1.10823e+06	1.08784e+06	0	62274.4	62923.4	51848.8	-27683	-11748.1	-27329.8	-22768	68982.3	307583	0.074166	0.3193	0.0540518	114.795	53.5835	111.354	0.979366	0.897662	0.943301
78	2016	F	F52	0	18	24	1.66615e+06	1.43144e+06	234704	1.07835e+06	224339	402856	2432.14	720805	16141.3	1.06187e+06	16480.9	765073408	951702272	1921058432	204595616	382791264	863219328	218264496	1.36059e+06	0.223803	1.3582e+06	1.29657e+06		64774.1	65382	49884.6	14156.5	-149699	-73233.7	21719.3	244652	307250	0.054734	0.4897	0.146837	23.8023	64.148	23.6515	1.11005	0.986289	1.06645	136.356
78	2017	F	F52	0	19	25	3.08644e+06	2.50027e+06	586164	2.43973e+06	434493	677854	6523.43	1.40118e+06	31773.5	2.26561e+06	174127	936680704	1110879232	2290539776	258519616	458527424	1062789632	245763488	2.49396e+06	0.832999	2.47911e+06	2.3683e+06		124375	115276	82083	57477	-243291	-143170	12874.7	399337	321194	0.061352	0.5158	0.129384	32.7545	32.3556	28.3181	1.20091	0.975125	1.11404
78	2018	F	F52	0	20	26	4.11267e+06	594665	711861	3.40081e+06	874932	751068	4670.71	1.89531e+06	90355.6	3.36045e+06	752224	1017387968	1280882176	2613703680	309862048	508108896	1158460544	291788032	3.83809e+06	0.538952	3.80946e+06	3.7685e+06		97884.8	100631	69334.8	101443	226862	-32704.9	-184208	234190	408909	0.052538	0.4983	0.0569436	19.5655	18.6016	17.6313	0.646275	0.437806	0.538081
78	2019	F	F52	0	21	27	4.11683e+06	3.45696e+06	659871	3.33194e+06	983120	794182	17999.5	1.80529e+06	111417	3.1829e+06	149038	1051350208	1396499200	2806573312	387878912	520647392	1374271360	358934528	4.14927e+06	-0.000354329	4.13114e+06	4.08118e+06		97922.3	92695.7	55284.4	117822	226862	-32704.9	9948.76	-184208	609829	0.048322	0.4867	-0.0447452	16.6863	15.0679	17.024	0.317423	0.288821	0.306702		43.8538
78	2020	F	F52	0	22	28	3.97205e+06	3.36298e+06	609076	3.22307e+06	1.40915e+06	828609	16056.8	1.67329e+06	89029.9	3.18715e+06	35925.2	1079579904	1603038720	3031297792	394607392	551147072	1285315328	370780256	4.00225e+06	-0.00235176	3.99349e+06	3.98312e+06		31658.1	26744.3	-4128.8	89145.1	165055	-23119.4	11312.5	-130624	536755	0.027895	0.4752	-0.0328857	24.5192	22.8217	27.9892	0.30427	0.391332	0.323613	5.56506	116.997
88	2008	G	G54	1	11	11	457181	169882	287298	36878.7		2140.11	14050	1644.37	-4381.33	15322.1	21556.6	236436432	196053536	473640352	33632412	99063784	196521136	61394928	42980.7	-0.388355	42980.7	19010.9	0	68444.7	68479.5	63149.8	101999	25406.2	-3269.08	-18216.7	-40351.4	162095	0.146967	0.7325	-0.0882615	18.4187	24.4649	19.0919	19.5421	30.7086	21.4033	45.1399	42.9333
88	2009	G	G54	1	12	12	486314	183927	302388	38657.4		1309.43	14440	1372.15	-2864.76	11260.8	27396.6	281774624	310037696	642711680	52272388	148476608	298656352	72604328	40142.2	-0.0660398		16895.7	0	55991.6	56016	51684.7	118139	20678.3	12011.5	-8132.66	-40899.1	179718	0.111134	0.7063	-0.0841002	13.9582	19.7028	14.6175	20.5083	24.4118	21.5896	34.6947	28.1497
88	2010	G	G54	1	13	13	497528	199794	297734	39134.2		1813.22	14650	1815.96	-2405.33	10601.7	28532.5	304525248	361555040	728766080	59853136	162743184	358049344	79639696	41693.7	0.0386493	41693.7	19361.8		51294.6	51392.9	46703.4	131772	22163.1	23476	9710.18	-35927.1	195480	0.098736	0.6842	-0.0722113	21.27	25.0534	21.3587	27.386	27.7062	26.7903	53.1638	38.0428
88	2011	G	G54	1	14	14	541418	119657	421761	41729		1577.55	12950	2562.79	-3633.14	13778.6	27950.4	446531200	464317504	1020928256	93020736	222273600	514919328	110962024	36075.8	-0.134743	36075.8	17330		54483.4	54374.1	46915.9	147446	12940.3	-5416.13	-6490.19	-14013.4	113903	0.096828	0.7133	-0.0258828	20.6863	16.5016	19.1803	23.1718	24.7923	23.2709	43.5914	49.5979
88	2012	G	G54	1	15	15	529264	89742.3	439521	39657.3		1770.26	9950	2064.02	-667.594	13377.1	26280.1	537206272	534742176	1202051840	109703208	256537616	597479936	135106128	31646.5	-0.122776		19528.7	0	47623.3	47565.6	44408.4	132293	9879.08	54710.8	8961.56	-55628.3	85390.9	0.086075	0.7338	-0.105105	16.6004	19.4302	19.0719	21.5885	24.5909	23.5807	60.1859	60.71
88	2013	G	G54	1	16	16	558708	90981.8	467727	48023.8		1975.84	18530	2514.46	-1214.14	15086.7	32937.1	594847616	612270144	1342883072	123436056	273348704	657770240	146161856	30769.5	-0.0277112		17604.2	0	46602.7	46613.9	42474.2	148569	10729.6	317.067	1304.58	-9741.76	87094.1	0.083368	0.6877	-0.0174362	18.3687	23.6802	18.5051	25.7761	29.3234	26.6433	82.5708	94.6155
88	2014	G	G54	1	17	17	682595	138265	544331	128477		3888.66	102981	2638.9	-1571.7	11142.2	117334	636800384	684623040	1483225088	137550960	280073184	729183360	151573264	30085.1	-0.0222449		18331	0	46364.4	52987.9	47345.9	181232	11793.9	-42797.4	38617.6	69621.1	130041	0.082495	0.701	0.101995	25.8355	23.1434	24.0035	35.6633	40.7107	35.9153	102.273	111.317
88	2015	G	G54	1	18	18	787883	163424	624459	180712		35165.6	117891	3040.76	-1090.93	50644.4	130068	711896192	844349632	1761345024	173924080	334243744	794108736	201101840	24891.2	-0.172638		19333.7	0	37966.7	61079.4	52266.6	210377	11793.9	-42797.4	38617.6	-3979.13	137727	0.082744	0.7826	-0.00505041	45.862	67.6454	49.8972	72.1746	86.9013	73.3745	184.11	340.91
88	2016	G	G54	1	19	19	825713	143523	682189	177810		22093	106252	2728.1	-2748.04	31536.8	146273	765073408	951702272	1921058432	204595616	382791264	863219328	218264496	28373.7	0.139907	28373.7	18897.8		42326.8	42559.5	38479	237759	5557.1	-29392.1	-26211.1	-2376.82	116380	0.052747	0.7826	-0.00287851	26.792	42.0441	26.6383	56.2578	56.3149	56.3261	878.788
88	2017	G	G54	1	20	20	929600	123934	805667	222058		30500.6	138942	2763.51	-2096.95	42565.8	179492	936680704	1110879232	2290539776	258519616	458527424	1062789632	245763488	34377.9	0.211611	34377.9	27164.2		46999.8	47029.6	43285.5	271721	9901.69	4190.96	39000.1	24908.1	105565	0.052739	0.7813	0.0267945	39.7232	43.5148	39.259	53.8707	48.2984	50.8335	275.056	153.731
88	2018	G	G54	1	21	21	1.03097e+06	671169	774406	256564		34350.9	170480	3185.71	456.214	109453	921518	1017387968	1280882176	2613703680	309862048	508108896	1158460544	291788032	40351.4	0.17376	40351.4	29738.9		53428.3	53771.2	48575.7	308838	25952.4	-22870.6	-1234.5	37205.3	88657.4	0.055002	0.7813	0.0360877	32.7548	55.3476	34.6584	41.2418	39.3154	39.9588	143.188	154.943
88	2019	G	G54	1	22	22	1.10172e+06	111894	989827	283677		47179	175005	3923.89	3865.99	70291	213386	1051350208	1396499200	2806573312	387878912	520647392	1374271360	358934528	59335.8	-0.00104789	59335.8	47505		43663	43764.6	39443.8	336802	25952.4	-22870.6	1847.45	-1234.5	89180.7	0.045026	0.7813	-0.00112052	26.9485	55.8031	27.2512	32.4411	25.8818	29.7644	129.963	75.1743
88	2020	G	G54	1	23	23	1.31102e+06	262541	1.04848e+06	326707	5005.04	59022	200981	3032.17	3593.79	115767	210940	1079579904	1603038720	3031297792	394607392	551147072	1285315328	370780256	53118.1	-0.00240874		52644.6		41948.3	42042.3	38323.4	370306	27334.1	-116542	63574.7	152783	145046	0.039015	0.7826	0.116537	21.8132	110.744	24.2218	14.5004	22.4091	15.285	33.1528	391.46
89	2008	G	G56	1	10	10	543086	158420	384666	75684.2	5590.54	5748.22		26747.5	-4142.25	46276.3	29407.9	236436432	196053536	473640352	33632412	99063784	196521136	61394928	151580	0.074677	148494	85505.2	0	67696.3	39901.7	25350.8	168850	68582.2	-35566.3	9679.14	-23221.4	122999	0.068119	0.6912	-0.0427583	30.1375	23.2359	28.0549	11.7744	9.95753	11.0878	27.914	24.3149
89	2009	G	G56	1	11	11	579077	180315	398761	59793.1	5342.19	4442.01		26378.3	-2555.22	49562.7	10230.4	281774624	310037696	642711680	52272388	148476608	298656352	72604328	166272	0.0969243	162996	98028.1	0	71661.7	72374.3	58292.7	214544	57991.8	-64575.9	-13460	-6867.92	144206	0.123473	0.6609	-0.0118601	44.205	18.8609	45.7886	7.39301	7.30239	7.31303	16.34	25.4227
89	2010	G	G56	1	12	12	653607	114209	539398	68114.9		4953.59		24642.1	-2550.12	67313.5	801.439	304525248	361555040	728766080	59853136	162743184	358049344	79639696	189947	0.142387	185542	111884	0	83038.4	89570.2	72334.5	273403	91238	-49264.7	30583.5	-11371.2	85216.2	0.141207	0.6446	-0.0173975	21.3119	16.5482	19.9709	7.47168	6.73505	7.13897	21.4225	12.3593
89	2011	G	G56	1	13	13	916406	209374	707032	230287		4247.42		23833.8	-715.714	70435.9	159851								202334	0.0652153	198158	122802	0	84928.9	85582.8	66730.5	326142	75008.6	-210159	64367.2	199546	180471	0.108025	0.6549	0.217749	13.7165	14.1058	13.9447	5.22343	5.0393	5.13935	10.8746	11.6943
89	2012	G	G56	1	14	14	1.04025e+06	157404	882849	305309		3963.53		29128.9	-474.217	78446.5	226862								247330	0.0599819	234745	173866	0	76684.8	76961.3	58652.1	368742	83574.4	-177450	-34147.3	59728.5	125824	0.078146	0.6413	0.0574173	10.8917	9.81519	10.7423	3.11488	3.42484	3.06455	9.68967	13.7775
89	2013	G	G56	1	15	15	1.18613e+06	135272	1.05086e+06	404823		5145.93		33740	571.466	170586	234236								254643	0.0295684	245933	182466	0	68975.9	69172.1	50904.6	410250	92739	-85356.3	-24682.3	-32065.5	94917.8	0.062617	0.6675	-0.0270337	11.6714	10.3869	12.0911	2.76778	2.89643	2.70188	8.19096	11.7155
89	2014	G	G56	1	16	16	1.26976e+06	244289	1.02547e+06	477477		9453.77		39317.6	12324.1	281672	195805								297330	0.167635	285402	263408	0	34493	35217.3	27619.9	420151	90294.6	-130991	-1612.71	39087.8	193529	0.038665	0.6561	0.0307837	12.762	24.8511	15.8591	2.5512	2.35792	2.45672	7.0051	9.49464
89	2015	G	G56	1	17	17	1.1955e+06	215801	979701	170008		3712.61		31270.6	3003.37	169093	914.982								295255	-0.00697983	280489	220797	0	75001.2	73951.5	53293.8	464291	90294.6	-130991	-1612.71	-121136	178834	0.062243	0.635	-0.101326	48.9418	35.8466	44.3029	4.54634	4.6597	4.49128	14.9706	15.1227
89	2016	G	G56	1	18	18	1.24799e+06	293633	954355	175976		2189.58		31087.5	-3397.52	175340	636.061								303631	0.0283679	289776	232917		75449.5	75510.2	57495.8	507003	114063	-109703	-5987.64	-10481.2	259647	0.0591	0.6833	-0.00839849	31.7079	31.1171	29.4177	5.7233	5.79457	5.71591	14.2854	16.2367
89	2017	G	G56	1	19	19	1.31169e+06	380206	931481	189676		2330.71		38417.1	-4832.01	189187	488.548								332081	0.0936991	319877	251789		89084.7	88844.1	67502.5	551920	108321	-83177.8	7829.83	-17233.3	262676	0.065529	0.7224	-0.0131383	31.4593	30.7895	30.8633	5.95716	6.07455	5.9272	15.8577	26.63
89	2018	G	G56	1	20	20	1.34534e+06	1.16377e+06	1.16573e+06	179617		1928.11		38279.6	-4923.95	399356	945988								359924	0.0839605	344443	281429		87920	87630.8	68180.9	586532	96353.1	-18993.7	-22727.1	-19802.3	248387	0.062328	0.697	-0.0147191	25.6716	26.9024	25.1439	5.21831	5.10275	5.05897	15.9979	32.83
89	2019	G	G56	1	21	21	1.40218e+06	318321	1.08386e+06	194279		1756.05		52082.6	-5133.73	186976	7302.38								380656	-0.00212741	365895	305428		85528.6	77708.9	60559.8	622803	96353.1	-18993.7	54665.8	-22727.1	258253	0.052829	0.6929	-0.0162084	30.1686	29.2822	29.5371	5.71489	5.62537	5.61332	19.5036	160.976
89	2020	G	G56	1	22	22	1.51177e+06	218356	1.29341e+06	317827	137212	1942.87		45549.7	-3407.54	317528	298.641	1079579904	1603038720	3031297792	394607392	551147072	1285315328	370780256	299674	-0.00384353	287837	297558		5882.39	5276.64	3847.23	607594	50130	-282472	-113098	119400	146655	0.001158	0.6638	0.0789802	25.8717		50.3175	4.11602	6.96004	4.53457	16.2609	22.2199
90	2008	E	E48	1	9	15	539152	416614	122538	330805	124500	39883.4	30000	27256.6	4920.29	286537	44268.3	236436432	196053536	473640352	33632412	99063784	196521136	61394928	284708	0.0200426		305919		-13365.5	-11758.6	-11478.7	17216.1	-94012.7	15946.6	-48079.9	29986.1	65574.8	-0.011324	0.4499	0.0556171	28.5991	125.393	27.6672	1.74808	2.06787	1.64989	50.3014
90	2009	E	E48	1	10	16	588977	385465	203512	325317	126000	37386.9	25000	28580.9	4476.35	262449	62868.5	281774624	310037696	642711680	52272388	148476608	298656352	72604328	266647	-0.0634352	266455	279004		6855.4	8258.03	5771.47	22987.6	-874.119	19988.8	-24952.4	-44067.1	40622.4	0.02256	0.4926	-0.0748197		10.3584		0.721746	0.902446	0.729412
90	2010	E	E48	1	11	17	1.01602e+06	530076	485949	548331	202900	46781	20000	34151.7	3507.97	429023	119309	304525248	361555040	728766080	59853136	162743184	358049344	79639696	354645	0.330015	354339	341493	0	16303.5	16189.2	11077.1	33023.9	-12709.2	-3019.99	50042.1	65771.2	90664.5	0.024473	0.4572	0.0647339	106.733			2.31018	2.40056	2.24922		7.09109
90	2011	E	E48	1	12	18	750025	483955	266070	443042	218900	47225		25230.6	10136.5	399404	43638.7	446531200	464317504	1020928256	93020736	222273600	514919328	110962024	354721	0.000215761	354692	329269		27024.8	28102.6	20322	49560.9	14461.3	-17699.5	-31834.9	-28596.7	58829.6	0.043136	0.4324	-0.0381277	46.3351	10.4149	21.1603	1.44725	1.00101	1.22591		18.1198
90	2012	E	E48	1	13	19	857828	602461	255367	535698	192000	74293.3		27213.5	2442.72	451418	84280.5	537206272	534742176	1202051840	109703208	256537616	597479936	135106128	308058	-0.13155	308058	286481	0	26175.4	30336.3	25014.4	67449.5	65071.6	10495.2	55174.4	-20392.5	114004	0.040482	0.4119	-0.0237722	15.8639	8.04623	17.8922	0.908842	1.26781	1.11126	22.2929
90	2015	E	E48	1	16	22	1.65538e+06	1.35751e+06	297876	1.03557e+06	414430	131311	135448	48227.6	11936.2	875510	160060	711896192	844349632	1761345024	173924080	334243744	794108736	201101840	631778	0.192321		581551	0	50325.5	52112.7	39238.3	150147	35122	9033.27	29184.6	516438	422443	0.046386	0.5931	0.311975	23.4644	52.3797	21.6456	1.86654	2.15537	1.78506	28.1598
90	2016	E	E48	1	17	23	1.92906e+06	1.56182e+06	367248	1.2955e+06	344000	220369	370431	63778.3	16830	913878	381622	765073408	951702272	1921058432	204595616	382791264	863219328	218264496	620902	-0.0172148	620902	569212		62705.8	64473.9	44614	175070	-73108	-74905.9	-63865.6	84148.3	358579	0.045264	0.5811	0.0436213	30.7222	71.7306	31.134	1.90809	2.48188	1.88803
90	2017	E	E48	1	18	24	2.57927e+06	2.18836e+06	390912	1.92039e+06	145100	495087	654111	140868	19147.3	1.25722e+06	663178	936680704	1110879232	2290539776	258519616	458527424	1062789632	245763488	674959	0.087063	674801	600854		83937	83866.1	59822.8	207280	-157425	-26883.5	-114328	69980.7	244251	0.045473	0.581	0.027132	24.7805	10.8843	16.8002	1.78056	1.53314	1.62642
90	2018	E	E48	1	19	25	3.17412e+06	869604	873782	2.30033e+06	153000	569318	646858	199371	21974.2	2.79038e+06	383736	1017387968	1280882176	2613703680	309862048	508108896	1158460544	291788032	1.02095e+06	0.512607	1.01962e+06	911579		109624	108614	77538	258326	29241.8	-6685.33	-28749.2	287821	452497	0.045182	0.5831	0.0906774	19.5817	55.2408	29.4843	1.73556	2.92695	1.96966
90	2019	E	E48	1	20	26	4.03134e+06	3.53493e+06	496405	3.06528e+06	205214	752112	740363	217720	14824	2.29091e+06	774372	1051350208	1396499200	2806573312	387878912	520647392	1374271360	358934528	1.46653e+06	0.00167703	1.46219e+06	1.29391e+06		180058	180058	123364	325609	29241.8	-6685.33	-6191.99	-28749.2	495193	0.053621	0.5415	-0.00713142	12.8278	39.1227	12.6557	0.974232	1.85399	0.942775
90	2020	E	E48	1	21	27	4.89986e+06	4.336e+06	563860	3.79613e+06	558147	1.0646e+06	831666	270549	18858.9	2.88895e+06	907187	1079579904	1603038720	3031297792	394607392	551147072	1285315328	370780256	1.71247e+06	0.0221058	1.70561e+06	1.49728e+06		219294	219320	148879	380672	-15758.3	-60200.5	383922	459884	863030	0.053071	0.49	0.0938565	7.04317	2.21384	4.0389	0.59247	0.504445	0.492834	29.7134
96	2008	F	F51	1	8	9	168088	73051.2	95036.8	8481.78		338.758		1356.69	-708.86	8481.78		236436432	196053536	473640352	33632412	99063784	196521136	61394928	180207	-0.11227		181190		13430	13229.2	12970.3	43297.4	9651.96	10325.8	6330.39	-13282.8	67387.1	0.070889	0.6946	-0.0790227	21.3876	102.634	20.9365	2.45796	2.47652	2.41396	117.498
96	2009	F	F51	1	9	10	183855	65683.9	118171	18863.9		466.039		918.467	-1404.32	15685.1	3178.87								92682.9	-0.485686		91553.7	0	12554.8	13503.8	11234	46279	2349.01	-8744.77	-7976.26	-1580.49	59410.8	0.068623	0.6541	-0.00859641	21.6162	101.82	22.5317	1.55581	3.91542	1.89772	29.0478
96	2010	F	F51	1	10	11	187383	74540.1	112843	14860		190.135		1028.35	-523.049	11772.8	3087.29								138032	0.489295		136717	0	9869.55	10120.9	8721.3	52016.9	-2900.37	9448.34	6351.23	-133.489	65903.5	0.051525	0.6475	-0.000712387	38.681		49.0825	4.6885	3.6293	4.1498	184.991
96	2011	F	F51	1	11	12	198978	77163.6	121815	17651.7		10.8094		290.835	-884.543	14745	2906.64								146159	0.0588741		151915		10243.9	10301	9416.64	60888.6	-4213.19	-866.075	-5775.45	-620.976	59986.6	0.048637	0.6409	-0.00312082	41.7736		36.682	2.63938	2.39366	2.49279
96	2012	F	F51	1	12	13	199010	82020.6	116989	18531.9		120.097		324.66	-1192.07	15721.4	2810.43								96516.9	-0.339643		95794.3	0	2522.8	2742.08	2101.81	58933.1	2397.84	5004.63	6078.17	-1320.48	66064.7	0.007648	0.6302	-0.00663525	24.6712		26.0085	1.5895	2.11089	1.71299
96	2013	F	F51	1	13	14	204836	88646.1	116190	17563.1		393.442		175.809	-1664.16	14856.5	2706.59								86828.4	-0.100381		86963.9	0	7991.07	7653.7	6832.76	63749.3	3729.28	16131.9	16062.5	-3755.79	82127.2	0.02941	0.6222	-0.0183355	115.055		99.2195	2.50551	3.05727	2.72395	100.851
96	2014	F	F51	1	14	15	203306	98510.4	104796	14304.3		27.786		260.184	-1883.28	11646.2	2658.09								100788	0.160775	100647	97519.3	0	5531.27	5525.17	4360.41	65022.5	2273.52	9817.78	11208.2	-887.727	93335.4	0.017548	0.6583	-0.00436646	47.3694	46.3017	35.1395	3.72763	3.77883	3.65859	86.79	22.9217
96	2015	F	F51	1	15	16	221705	129530	92175.6	19780.2		31.4962		231.671	-2363.15	17131.3	2648.88								99783.7	-0.00996611		94247.8	0	21387.6	21379.7	14936.3	77698.5	2273.52	9817.78	11208.2	-1833.94	116702	0.089199	0.5916	-0.00827197	118.183	9.25893	31.1806	5.11298	5.0906	4.92275	226.666	18.0603
96	2016	F	F51	1	16	17	242987	134104	108884	12536.2		37.57		349.407	-2539.22	9940.75	2595.45								90509.6	-0.0929423	90313.9	81480.8		32364.2	32379.9	29683.2	104893	-4548.01	6261.83	503.148	-1310.11	117205	0.128123	0.6703	-0.00539169	46.4853	193.626	361.915	6.95825	8.4298	7.30347	120.499
96	2017	F	F51	1	17	18	255316	147424	107892	15140.1		31.343		684.875	-2923.16	12809.6	2330.58								124317	0.373527	124150	115137		18241.3	18238.2	15498.2	113428	8171.49	8757.42	14064.9	-2759.22	131270	0.060868	0.7037	-0.010807	28.9052	55.9318	26.3015	9.47966	10.2486	9.44435		138.481
96	2018	F	F51	1	18	19	264694	247690	249928	14766.2		76.7235		562.913	-2606.34	151923	112771								165420	0.330623	165269	157919		13335.6	13348.1	11171	122327	10439.6	1529.77	-830.083	-3848.5	136071	0.04037	0.7416	-0.0145394	41.6658	109.561	49.156	5.19432	4.21549	4.55765	79.0241
96	2019	F	F51	1	19	20	294671	162562	132109	21048.2		34.5459		298.878	-2548.46	15022.5	6025.66								162309	-0.00242911	162070	155175		15026.9	15000.4	12898.5	132796	10439.6	1529.77	11175.2	-830.083	147246	0.043807	0.7712	-0.00281698	51.6607	129.318	53.3702	3.48873	3.76983	3.48925	73.8857
96	2020	F	F51	1	20	21	307620	174267	133354	21604.3		26.296		338.562	-2309.66	15458.8	6145.53								122882	-0.00252537	121955	117515		15028.9	15126.2	13306.1	143485	4097.57	20228.3	23389.9	-837.4	170636	0.042022	0.8029	-0.00272219	43.5957	591.293	46.7797	3.46451	4.9143	3.68387	53.8643
99	2008	G	G56	1	8	9	230961	70890.5	160071	87455.6	14204.8	2855.54	62614.9	12543.2	-1197.06	24840.7	62614.9	236436432	196053536	473640352	33632412	99063784	196521136	61394928	67898	0.288604		55817		12081.1	11387.4	9456.59	31143.9	14029.6	-10120.6	-7065.75	-10974.7	25863.6	0.062457	0.5272	-0.0475176	47.4359	64.132	44.8309	7.73941	6.97297	7.15963	21.6784
99	2009	G	G56	1	9	10	250411	75594.6	174816	98141.5	12641.5	4987.54	67564.7	19679.5	2087.88	30576.7	67564.7	281774624	310037696	642711680	52272388	148476608	298656352	72604328	80750.4	0.189289	80750.4	70991.5		9758.9	13735.7	11331.4	38587.2	14063	-12728	-149.45	-1484.46	25714.2	0.065445	0.4908	-0.0059281	26.7212	11.5488	18.9466	3.72163	3.66513	3.58358	18.0113	30.5606
99	2010	G	G56	1	10	11	251641	73702.3	177939	89625.4	2000	4867.25	67711.8	15280.3	-1320.02	21913.6	67711.8	304525248	361555040	728766080	59853136	162743184	358049344	79639696	87912.7	0.0886972		72412.7	0	15500.1	16255.4	12504.8	47030.7	30023.3	-19734.9	-1888.93	-12177.4	23825.3	0.069034	0.4919	-0.0483918	37.3027	30.2449	45.1824	5.23456	5.72626	5.15678	30.057	38.7569
99	2011	G	G56	1	11	12	271093	81987.3	189106	97675	5500	5974.31	66888.4	23997.3	-2143.73	30786.6	66888.4	446531200	464317504	1020928256	93020736	222273600	514919328	110962024	98665.4	0.122311	98665.4	80156.8	0	18508.6	18782.5	14166.7	56975.2	19885.2	-21134.3	608.202	1857.29	24433.5	0.07745	0.5158	0.00685109	50.4368	46.9436	50.9876	7.17417	7.97311	7.0679	21.007
99	2012	G	G56	1	12	13	353103	149407	203696	153780	8035	9264.24	62366	22957	1032.44	42204.8	111576	537206272	534742176	1202051840	109703208	256537616	597479936	135106128	109140	0.106163		90380.7	0	18759.4	19434.8	14507.3	67270.1	20477.7	-26053.6	61795	67356.6	86228.5	0.06547	0.493	0.190756	32.7012	31.1214	31.885	4.69534	4.81265	4.49972	23.2971	34.7559
99	2013	G	G56	1	13	14	383999	100295	283704	138293	18233.3	10256.4	60886.2	25091.1	491.842	55131	83161.8	594847616	612270144	1342883072	123436056	273348704	657770240	146161856	118719	0.087771		98934	0	21290.6	26858.3	19455.5	82052.8	30365.6	-102641	-64226.3	8073.32	22002.2	0.080651	0.4567	0.0210243	27.2601	26.3627	27.206	3.62353	4.07592	3.61718	19.3123
99	2014	G	G56	1	14	15	445444	122401	323043	173127	5690.07	11327.5	78833.7	29139	2717.88	55131.7	117995	636800384	684623040	1483225088	137550960	280073184	729183360	151573264	133911	0.127961		110446	0	23787.7	27707.8	20574.4	86037	26592	-28650.6	10948.8	13057.5	32951	0.072954	0.4837	0.0293134	22.984	33.3553	23.4649	3.76658	4.22057	3.69711	14.7261
99	2015	G	G56	1	15	16	496176	142623	353553	214763	19986.8	10763.4	76252.5	40204.4	11604.5	76189.5	138573	711896192	844349632	1761345024	173924080	334243744	794108736	201101840	128940	-0.0371195		110283	0	18874.6	23243.3	17347.3	96778.3	26592	-28650.6	10948.8	-7328.24	38048.9	0.060198	0.4483	-0.0147694	49.8126	70.481	49.1351	7.65334	9.21874	7.57944	38.5403	65.0843
99	2016	G	G56	1	16	17	489319	142076	347243	201706	31806.5	8412.85	58637.2	44236.2	11885.3	88157.3	113549	765073408	951702272	1921058432	204595616	382791264	863219328	218264496	117193	-0.0911085	116411	117194		449.764	11493.7	8969.82	100123	29057.5	-6494.62	-2466.41	-24932.3	34482.5	0.038331	0.4734	-0.0509531	49.2968	111.327	54.7047	6.63227	8.55437	6.77954	26.0608	47.7213
99	2017	G	G56	1	17	18	562143	180193	381950	255796	22514.4	9536.17	86368.7	42699.8	5703.36	87770.3	168026	936680704	1110879232	2290539776	258519616	458527424	1062789632	245763488	126976	0.0834833	125619	120853		11673	13161.7	9557.9	108642	-7446.7	-13368.6	20606.8	41474.1	55089.9	0.039926	0.4835	0.0737786	80.0678	151.779	87.2399	6.12832	6.81684	6.05869	24.7163	23.0193
99	2018	G	G56	1	18	19	566356	307778	320284	246072	30161.2	8744.22	74512.4	63731.6	9193.39	201728	364628	1017387968	1280882176	2613703680	309862048	508108896	1158460544	291788032	142588	0.122952	141003	132911		15489.1	21119.9	15915.4	121566	76576	-17633.1	-40859.3	-19768.7	42202.3	0.051141	0.4723	-0.034905	54.6598	76.7692	51.8479	4.11442	4.60766	4.0504
99	2019	G	G56	1	19	20	586164	235673	350491	247057	24474.2	7210.16	30033	67695.3	8291.07	144693	102364	1051350208	1396499200	2806573312	387878912	520647392	1374271360	358934528	156725	-5.67442e-05	154855	138050		25594	28339	21113	138771	76576	-17633.1	18115.2	-40859.3	59526.4	0.062464	0.4824	-0.0697063	29.6649	54.5126	28.8247	3.31114	3.55474	3.20204	20.2103	11.6918
99	2020	G	G56	1	20	21	551255	220538	330717	191667		9646.93	32521	88461.7	4446.32	66500.3	125167	1079579904	1603038720	3031297792	394607392	551147072	1285315328	370780256	155836	-0.00043564	154107	134259		27271.8	29057.8	21356.4	155500	47022.3	-11619.8	3322.34	-32018.3	62841.9	0.061387	0.4707	-0.0580826	17.281	41.3376	17.2473	2.32799	2.87218	2.34967	4.7646	2.87349
100	2008	C	C39	0	4	26	2.31927e+06	1825388	493879	1.69812e+06	511046	504225	2430.1	321414	26413.6	1666598	31520.8	236436432	196053536	473640352	33632412	99063784	196521136	61394928	3.84138e+06	-0.0165943	3.7367e+06	3.82744e+06	0.142	49636.4	65922.9	44052.2	-109691	50432.1	-87788.8	3018.1	41093.5	669727	0.037551	0.3013	0.0177183	47.4035	6.97954	17.355	0.398533	0.437171	0.400432
100	2009	C	C39	0	5	27	3.02344e+06	2.46019e+06	563258	2.1806e+06	501367	680533	207442	574103	12082.1	1.94192e+06	238683	281774624	310037696	642711680	52272388	148476608	298656352	72604328	4.42872e+06	0.152941	4.29191e+06	4.37564e+06	0.0957	59072.7	97467.4	70354.5	-67423.6	73772.3	-156866	231696	318781	964198	0.041268	0.3256	0.105436	21.1358	411.225		0.242348	0.301374	0.250028	18.462	5.15785
100	2010	C	C39	0	6	28	5.34781e+06	4.45261e+06	895194	3.53856e+06	1.34578e+06	665310	192929	554162	3284.63	3.05171e+06	486853	304525248	361555040	728766080	59853136	162743184	358049344	79639696	5.18336e+06	0.171006	5.02532e+06	5.22011e+06	1.0409	-15753.3	77284	47240.3	-24169.7	79555.1	-387180	1.02515e+06	1.33711e+06	2.59464e+06	0.022545	0.4467	0.25003	22.6257	30.9864	19.2641	0.359367	0.333964	0.328294	21.5775
100	2011	C	C39	0	7	29	7.40143e+06	4.82235e+06	2579085	5.47312e+06	1.2197e+06	924073	1.14022e+06	660327	-6320.5	3.81059e+06	1.66253e+06	446531200	464317504	1020928256	93020736	222273600	514919328	110962024	6075155	0.172822	5.94476e+06	5.99271e+06	1.876	122028	204276	167105	71887.5	166629	-1.6615e+06	-360190	1.13524e+06	2.13684e+06	0.033603	0.2353	0.153381	39.3843	12.9047	26.4125	0.358699	0.347793	0.348894	23.3867	7.1189
100	2012	C	C39	0	8	30	7.97448e+06	5.11792e+06	2.85656e+06	5.95119e+06	1.01548e+06	1.26944e+06	825799	785401	35129.6	4.52462e+06	1.42657e+06	537206272	534742176	1202051840	109703208	256537616	597479936	135106128	6.94484e+06	0.144566	6.85888e+06	6.96477e+06	15.55	24319.5	164014	127271	105459	391550	-651170	-248051	15050.5	1.77982e+06	0.025724	0.2433	0.00188733	10.3477	60.5633	12.512	0.284249	0.297137	0.278864	10.3773	37.1818
100	2013	C	C39	0	9	31	7.80806e+06	4.79286e+06	3.0152e+06	5.81225e+06	595874	1.1024e+06	1.00278e+06	1.02671e+06	17793.1	3.71504e+06	2097219	594847616	612270144	1342883072	123436056	273348704	657770240	146161856	8.53241e+06	0.228005	8.37127e+06	8.45927e+06	36.297	127518	362846	288469	274390	518161	-451246	-52496.1	-104941	1.23177e+06	0.052199	0.2232	-0.0134401	17.4491	11.5512	13.2034	0.319016	0.300181	0.301899	5.67173	6.03586
100	2014	C	C39	0	10	32	9.28769e+06	5.54803e+06	3.73966e+06	6.60164e+06	1142095	1.17751e+06	909766	1.33088e+06	95060.6	4.79763e+06	1.80401e+06	636800384	684623040	1483225088	137550960	280073184	729183360	151573264	1.01029e+07	0.184696	9.75558e+06	1.00042e+07	47.375	211325	505902	423273	528522	541224	-1.08628e+06	114575	654948	1.5791e+06	0.067747	0.2299	0.0705179	7.48565	5.81574	6.48014	0.252653	0.254602	0.244893	4.16739	3.68544
100	2015	C	C39	0	11	33	1.11755e+07	5.37495e+06	5.80053e+06	7412538	1.12077e+06	1.36226e+06	1.19493e+06	1.33078e+06	96706.4	5.39727e+06	2.01527e+06	711896192	844349632	1761345024	173924080	334243744	794108736	201101840	1.04579e+07	0.0353517	1.01459e+07	1.05061e+07	46.972	134070	386870	323001	679360	541224	-1.08628e+06	114575	1.37669e+06	1.53404e+06	0.04624	0.3591	0.123188	17.0094	18.3251	16.7953	0.711078	0.769688	0.696081	13.3025	22.9038
100	2016	C	C39	0	12	34	1.47137e+07	7.59223e+06	7.12145e+06	1.0139e+07	1.01842e+06	1.95719e+06	2.06476e+06	1.38599e+06	81630.5	6.72931e+06	3.40969e+06	765073408	951702272	1921058432	204595616	382791264	863219328	218264496	10647350	0.0165929	1.03585e+07	1.08842e+07	71.991	12853.6	279697	213754	730593	802800	-1.85958e+06	1.10094e+06	2.19344e+06	2.63949e+06	0.03007	0.3908	0.149075	14.4824	32.9008	17.9692	0.446228	0.499135	0.446037	6.32647	49.0517
100	2017	C	C39	0	13	35	1.60294e+07	8.00959e+06	8.01981e+06	1.06151e+07	1.59901e+06	1.93242e+06	2.02834e+06	1.47472e+06	166528	7.22478e+06	3.39032e+06	936680704	1110879232	2290539776	258519616	458527424	1062789632	245763488	1.11577e+07	0.0479243	1.10511e+07	1.11704e+07	79.421	411292	478974	354470	857769	920962	-1.69252e+06	-53448.7	855213	2.74595e+06	0.039709	0.4064	0.0533528	20.1701	16.0304	17.5656	0.404655	0.424178	0.397269	5.37049	4.60377
100	2018	C	C39	0	14	36	1.92764e+07	3.04944e+06	6.08717e+06	13189227	1.32406e+06	2.39227e+06	3.68649e+06	1.36044e+06	97326.1	8.03078e+06	1.12456e+07	1017387968	1280882176	2613703680	309862048	508108896	1158460544	291788032	1.1336e+07	0.0153946	1.12283e+07	1.137e+07	72.248	409220	494438	406520	1.0001e+06	1.14901e+06	-3.17317e+06	1.19508e+06	2.00398e+06	2.68013e+06	0.034583	0.3798	0.10396	13.2302	14.8776	12.8121	0.420043	0.45714	0.419155	5.09217	3.86379
100	2019	C	C39	0	15	37	1.64845e+07	4.81555e+06	1.16689e+07	1.00962e+07	1.20697e+06	1.15491e+06	3.85121e+06	834035	124880	4.30578e+06	5790395	1051350208	1396499200	2806573312	387878912	520647392	1374271360	358934528	7.49331e+06	0.000232761	7.40564e+06	7.69065e+06	17.23	397684	405580	365773	1111515	1.14901e+06	-3.17317e+06	-806464	1.19508e+06	1.86482e+06	0.031389	0.2956	0.0724973	13.5323	13.6698	12.8435	0.484908	0.463827	0.468377	5.2459	6.12901
100	2020	C	C39	0	16	38	2.57908e+07	6.56885e+06	1.9222e+07	1.67851e+07	1.22637e+06	1.64689e+06	7.35894e+06	1.25576e+06	235702	7.10165e+06	9.68347e+06	1079579904	1603038720	3031297792	394607392	551147072	1285315328	370780256	7.66772e+06	-0.00535754	7.59382e+06	7.71694e+06	33.034	535990	573530	506520	1.40095e+06	1.66983e+06	-3.87735e+06	57067.4	2.28646e+06	2.17089e+06	0.037491	0.301586	0.088654	15.3121	51.7483	19.1661	0.745996	1.0154	0.945814	4.87444	6.08996
150	2008	Q	Q84	0	8	15	121887	120174	1712.53	58512.7		21897.2		735.118	-324.119	46390.5	12122.3								49328.9	0.970507		37877.2	0	11451.5	11571.9	8553.63	-5766.71	4730.26	-95.6485	4634.61		25929.2	0.097453	0.5781		25.6897	167.728	24.0095	11.8295	32.1201	11.9246	111.035
150	2009	Q	Q84	0	9	16	111400	110133	1266.69	38716.8		6415.67		630.575	-289.306	26450.8	12266								36247	-0.265198		23540		12705.2	13280.1	10029	4262.32	-8217.01	-5942.57	-14359.6	-200	11569.6	0.111341	0.5224	-0.00179534	17.0833	435.505	17.8284	2.96224	37.2527	3.04396	30.8913
150	2010	Q	Q84	0	10	17	103142	97726	5415.72	29461.1		3580.55	6980	25.4039	6.5553	10208.1	19253	304525248	361555040	728766080	59853136	162743184	358049344	79639696	7891.76	-0.782278	6894.18	6294.45	0	1597.31	1517.57	997.741	5260.06	-12648.5	-5005.27	-11362.3	6291.45	207.278	0.014186	0.5206	0.0609981	26.3619	618.284	26.3015	7.29396	89.7307	7.3434
150	2011	Q	Q84	0	11	18	149004	118598	30405.4	78774	10085	8511.67	5000	888.38	318.077	61512.3	17261.7	446531200	464317504	1020928256	93020736	222273600	514919328	110962024	10511.5	0.331958	10501	9199.32		1312.17	1334.95	787.977	5823.6	8677.8	-19014.2	35.1244	10371.5	274.782	0.012976	0.5383	0.069606	182.175	365.91	179.073	23.0321	40.9667	21.9937		317.18
150	2012	Q	Q84	0	12	19	165547	134721	30825.9	95084	8000	5202.08	7200	1360.67	722.58	75620.7	19463.3	537206272	534742176	1202051840	109703208	256537616	597479936	135106128	8490.45	-0.19227		7741.69	0	651.708	726.339	233.077	6056.68	-51.668	-4160.26	1044.66	5256.58	1319.44	0.009129	0.581	0.0317529	144.324	497.057	157.733	10.819	12.5494	9.74682	13.1052	1627.68
150	2013	Q	Q84	0	13	20	271615	240382	31232.6	191962	5000	17299.3	111930	4048.18	119.721	67768.6	124194	594847616	612270144	1342883072	123436056	273348704	657770240	146161856	72926	7.58918		61582.5	0	12625.6	12352.2	9190.15	15246.8	-79893	-12414.7	9667.77	101975	10987.2	0.056946	0.557	0.375441	594.963	504.319	566.887	16.3327	16.5246	16.6615
150	2014	Q	Q84	0	14	21	252772	241060	11712.5	170137	5000	7419.87		206.55	2997.04	157873	12263.7	636800384	684623040	1483225088	137550960	280073184	729183360	151573264	15767.3	-0.783791	10971.8	19465.5	0	2794.25	3158.6	2982.26	18229.1	-12368.8	27804.7	-10034	-25470	953.167	0.023434	0.6212	-0.100763	27.0054		28.834	3.40323	47.7031	3.44085
150	2015	Q	Q84	0	15	22	454964	350902	104063	286635	20500	21617.7	125100	23263.6	6769.99	138929	147706	711896192	844349632	1761345024	173924080	334243744	794108736	201101840	103123	5.54029	102527	104439	0	6586.73	6772.04	5506.09	23390.4	-12368.8	27804.7	-10034	16260.5	33986.8	0.038049	0.6843	0.0357401	628.254	1243.37	483.756	118.829	25.9102	57.5707		60.4074
150	2016	Q	Q84	0	16	23	719999	328891	391108	468956	108318	30095.4	81826.4	28089.9	12551.4	343402	125555	765073408	951702272	1921058432	204595616	382791264	863219328	218264496	129646	0.257199	128555	130477		103664	102881	74273.6	90441.6	-56585.6	56646.3	113470	113409	157126	0.196452	0.699	0.157513	213.651	3.05632	11.6066	11.4076	13.7903	11.0592	31.2196
150	2017	Q	Q84	0	17	24	762029	283151	478877	524619	194591	37301.4	90394.2	85293.6	13725.2	397767	126852	936680704	1110879232	2290539776	258519616	458527424	1062789632	245763488	211617	0.632274	209466	189295		23422.3	23196.7	18431.6	98308.3	4298.26	-144047	-114317	25431.7	46193.6	0.049321	0.7233	0.0333737	17.183	78.334		9.84409	7.89126	8.5797
150	2018	Q	Q84	0	18	25	827417	241219	252169	575248	131080	50703.9	91996.2	103137	14073.4	287093	540324	1017387968	1280882176	2613703680	309862048	508108896	1158460544	291788032	220400	0.041503	219028	208341		16504.3	19636.5	20068	111405	15736.2	-14574.3	3288.99	21705.6	34429.8	0.041664	0.6838	0.026233	69.218	29.5972	50.7581	6.02879	5.59193	5.59014	296.817	11.8935
150	2019	Q	Q84	0	19	26	595188	235898	359290	503977	163781	48838.2	57290	99494.2	13994.9	401759	102218	1051350208	1396499200	2806573312	387878912	520647392	1374271360	358934528	179224	-0.00128662	175986	348051		-135872	-147626	-155382	-50052.9	15736.2	-14574.3	4450.91	3288.99	16855.6	-0.188942	0.6165	0.00552597	38.5815	35.5661	52.5486	3.51295	3.72211	3.59506	20.7721	36.1939
150	2020	Q	Q84	0	20	27	509330	212700	296630	481780	171809	44991.4	45334.6	49217.2	23010.9	414217	67562.9	1079579904	1603038720	3031297792	394607392	551147072	1285315328	370780256	156164	-0.00249402	153818	213776		-47787.9	-60578.2	-61446.1	-116159	18203.4	-11984.9	-6017.14	-12235.7	15085.7	-0.068873	0.5958	-0.0240231				2.49268	2.86128	2.68714	28.3899
151	2008	F	F51	1	8	9	115550	65109.6	50440	25970.2	2900.09	4362.57		3534.47	2427.6	25291.6	678.598	236436432	196053536	473640352	33632412	99063784	196521136	61394928	64111.2	-0.107294	63984.8	63272		2573.77	4052.21	4374.2	5922.15	2767.56	-157.115	-943.708	-2188.06	31477.1	0.027678	0.5195	-0.0189361	69.575	167.128	65.4661	3.91526	13.2426	4.13593	15.8042
151	2009	F	F51	1	9	10	111912	62016.9	49895.3	22143.6		3681.64		1628.38	-1347.4	21630.8	512.725								70601.2	0.101229	70560.2	69101.3		3948.11	4055.79	2907.94	5888.27	864.623	7813.55	2728.21	-5921.49	34205.3	0.021645	0.5319	-0.0529119	44.9295	75.8988	42.7153	3.06546	4.8027	2.8469	71.0122
151	2010	F	F51	1	10	11	108824	63938.1	44885.8	20677.2		1926.13		191.206	275.283	20184.2	492.972								93586.8	0.32557	93564.3	92722.1		1086.15	1018.61	774.788	4563.08	-13068.5	-132.066	-15984.5	-2071.86	18220.9	-0.00074	0.5004	-0.0190387	136.186	133.718	131.963	5.60927	9.20789	5.5681	458.027
151	2011	F	F51	1	11	12	118518	81788.8	36729.5	32343.9		2039.6		97.7557	-123.202	31875.1	468.757	446531200	464317504	1020928256	93020736	222273600	514919328	110962024	103839	0.109551	103821	105635		-1512.67	-1458.69	-1085.68	2870.75	15561	-405.796	14333.7	-600.384	32554.6	-0.026105	0.4943	-0.00506575	477.136	53.7676	210.853	3.95012	5.6765	3.72977
151	2012	F	F51	1	12	13	166586	132666	33919.9	75838		6850.8		2294.26	-1275.76	75370.1	467.959								167426	0.612361	167414	161035	0	6417.71	6429.75	4410.13	6782.29	54224.3	-200.236	53965.1	-10.1226	86519.7	0.033872	0.5163	-6.07652e-05		43.4439		2.05511	3.9756	2.11335	13.7139
151	2013	F	F51	1	13	14	248991	224478	24513	151057		23202.7		584.544	-898.628	150602	455.503								155512	-0.0711641		140532	0	15043.7	15045.1	9254.74	13019.1	73013.2	2790.68	72228.2	-2074.96	158748	0.063611	0.525	-0.00833348	54.2279	33.6756	48.2403	1.4284	2.67944	1.35635	4.41042
151	2014	F	F51	1	14	15	291964	265262	26702	191698		32851.3		10605.9	-1541.06	191246	452.48								253796	0.632005		236786	0	17323.8	17599.4	11269.4	14359.4	76836.6	-172.71	67635.7	-8676.88	226383	0.056349	0.5242	-0.029719	24.6577	22.088	22.679	1.46742	2.2363	1.43785	3.12547	2.38183
151	2015	F	F51	1	15	16	241567	217968	23599.1	140037		33057.2		4928.94	-5490.19	139561	475.605								121243	-0.52228		104584	0	16683.6	16741.5	13431.9	14226.5	76836.6	-172.71	67635.7	-11856.9	173054	0.053757	0.4838	-0.0490832	59.8822	70.876	60.978	2.65896	6.0981	2.63658	8.78272
151	2016	F	F51	1	16	17	206873	178413	28460.8	107064		34524		3710.7	-6438.5	106557	507.085								176736	0.457696	174708	163933		12888.5	13252.8	10088.5	11496.1	-35047.8	-835.694	-44378.7	-11858.4	128655	0.053067	0.4784	-0.0573222	41.0742	57.1324	40.9711	4.5504	4.32982	4.39843
151	2017	F	F51	1	17	18	215680	176427	39252.3	116633		62171.4		8961.55	2743.96	116151	482.603								222860	0.260975	220382	212895		10312.4	10489.6	8843.59	10619.7	10849.7	-3951.21	-6569.02	-9392.55	122437	0.0441	0.4789	-0.0435486	67.5367	76.8725	68.891	3.85516	3.11578	3.41441		4.66539
151	2018	F	F51	1	18	19	215761	100039	100039	115722	4666.92	80170.8		5645.68	-5299.41	175165	40596.3	1017387968	1280882176	2613703680	309862048	508108896	1158460544	291788032	127073	-0.429808	124030	117079		10371.6	10481.1	8342.11	11562.3	-52615.7	25711.2	9060.61	-3111.68	76437.4	0.042959	0.4761	-0.0144219	59.4732	107.535	66.9964	2.36003	1.89864	2.21506	48.4767	11.8945
151	2019	F	F51	1	19	20	239255	195223	44031.6	144447	29639.3	64819.3		4514.88	-167.149	143936	511.791	1051350208	1396499200	2806573312	387878912	520647392	1374271360	358934528	118360	-0.00340279	90794.4	117441		907.885	849.39	875.118	5892.81	-52615.7	25711.2	-17569.4	9060.61	63034.8	0.004981	0.4951	0.0378702	47.6144	1724.96	55.3448	3.12581	4.83111	5.06815
151	2020	F	F51	1	20	21	180495	132515	47979.7	116739	32565	39702.1		2676.94	1936.53	113105	3633.86	1079579904	1603038720	3031297792	394607392	551147072	1285315328	370780256	78084.7	-0.00363594	75365.9	107775		-29739.9	-29591.2	-29070.5	-26195.4	2553.96	-8418.57	-17134.7	-8152.82	47502.2	-0.142026	0.4928	-0.0451692	274.294	83.8992	156.601	2.02805	4.58755	2.16473
153	2008	C	C27	0	8	11	116556	56223.4	60332.2	51146.6	21850	12544.3		22159.6	1751.75	50811.5	335.047	236436432	196053536	473640352	33632412	99063784	196521136	61394928	87380.8	0.241595		85969.2		1985.55	2059.3	1519.75	11857.1	4982.26	-2483.47	5017.96	2528.29	10968.3	0.033472	0.4945	0.0216917	272.4	212.102	258.021	2.27949	2.00147	2.0747	29.0313	14.799
153	2009	C	C27	0	9	12	120547	57561.7	62985.7	52677.6	21140	14518.1	7000	23453.8	1579.24	45432.6	7245.05	281774624	310037696	642711680	52272388	148476608	298656352	72604328	95569.5	0.0937135	94981.7	93544.5		2692.21	3211.62	2370.72	14069.6	3240.52	-8004.9	-242.079	4522.54	10726.3	0.039022	0.5135	0.0375167	81.2663	98.0369	75.0512	1.4134	1.42969	1.38865	24.7888	14.1627
153	2010	C	C27	0	10	13	127583	54652.9	72930.2	52201.9	20140	14663.9	4000	20415.7	1381.91	47900.8	4301.05	304525248	361555040	728766080	59853136	162743184	358049344	79639696	107418	0.123979	106545	106200		3960.71	5257.15	4047.68	17948.1	5503.74	-4250.61	-1084.31	-2336.58	9641.95	0.053327	0.4549	-0.0183142	93.2239	146.954	90.8839	2.31253	2.3125	2.25827	68.2013	17.2468
153	2011	C	C27	0	11	14	131823	56239.6	75583.3	55299.3	21820	16363		24132.1	1608.63	54966.3	333.047	446531200	464317504	1020928256	93020736	222273600	514919328	110962024	151649	0.411761	145111	151226		789.496	1379.46	992.406	18859.3	5506.35	-6616.31	-3898.68	-2787.4	5743.27	0.022805	0.4224	-0.021145	68.1551	136.196	66.0279	2.56819	1.93977	2.31668	50.124	44.4694
153	2012	C	C27	0	12	15	145049	62148.8	82900	67547.4	27950	17310.3	6000	26072.8	2050.65	61165.8	6381.56	537206272	534742176	1202051840	109703208	256537616	597479936	135106128	165776	0.0898611	162494	164686	0	1457.15	2528.4	1809.17	18046.6	4565.04	-9846.57	762.755	6042.92	6573.87	0.032669	0.4214	0.0416613	159.819	161.874	216.978	1.04588	0.994734	1.01699	28.8041	22.6942
153	2013	C	C27	0	13	16	198102	92146.5	105956	92672.3	26660	19961.7	19703.4	31442.4	2179.18	65506.9	27165.4	594847616	612270144	1342883072	123436056	273348704	657770240	146161856	152990	-0.0771318		150505	0	2852.81	4114.91	2718.85	17659.8	-7031.14	-5007.04	24319	36341.1	30892.9	0.035116	0.4291	0.183446	134.92	231.942	133.581	1.47243	1.76027	1.52006	53.4703	43.1423
153	2014	C	C27	0	14	17	223753	94796.7	128957	109060	26520	28034.4	6780	40814	2963.9	93864.9	15195.5	636800384	684623040	1483225088	137550960	280073184	729183360	151573264	169895	0.110496	167009	166400	0	4591.1	5639.35	4111.67	21758.9	1051.05	-16487.9	-14103.6	1335.97	16789.3	0.040584	0.4066	0.00597072	79.6757	125.936	75.0667	1.41595	1.34829	1.36682		33.3031
153	2015	C	C27	0	15	18	230528	94418.3	136110	112104	46420	26844.3	5940	39065.1	3037.79	97786.3	14317.3	711896192	844349632	1761345024	173924080	334243744	794108736	201101840	155429	-0.0851416	151571	153100	0	3022.93	4207	3146.78	24997.9	1051.05	-16487.9	-14103.6	-946.765	16488.1	0.031645	0.348	-0.00410694	105.599	182.61	101.539	2.55564	2.76514	2.56942	413.1	73.9507
153	2016	C	C27	0	16	19	249037	118027	131011	133760	53000	36664.5	4300	55327.7	2745.19	125106	8653.93	765073408	951702272	1921058432	204595616	382791264	863219328	218264496	203368	0.295827	199697	197922		6286.89	6656.08	4571.12	24670.1	7821.19	-5780.42	-2728.77	-4782.49	15649	0.038731	0.354	-0.0192039	114.271	62.8122	85.0471	2.3135	1.99653	2.08046	79.0325	90.1469
153	2017	C	C27	0	17	20	276771	149595	127176	154726	46570	36748.5		62869.4	3132.1	148963	5762.86	936680704	1110879232	2290539776	258519616	458527424	1062789632	245763488	257811	0.267702	251076	250396		9613.72	9668.58	6534.81	31204.9	5239.51	-3472.83	6551.65	4804.87	26240.3	0.04813	0.3432	0.0173604	68.5586	38.9515	49.6517	1.541	1.3122	1.26668	40.0693	42.7842
153	2018	C	C27	0	18	21	300800	128868	129179	171621	36600	45359		63912.9	3124.79	158816	141984	1017387968	1280882176	2613703680	309862048	508108896	1158460544	291788032	301340	0.168841	295677	294175		9254.54	9309.47	6070.74	37024.5	6621.33	-36302.3	28709.5	-1188.74	30359	0.041575	0.3655	-0.00395194	40.7579	58.1979	39.5049	1.0331	0.934032	0.963295	50.834	40.1977
153	2019	C	C27	0	19	22	355961	173921	182041	223250	49075.9	46339.1	10511.9	67595.2	3825.6	203471	19779	1051350208	1396499200	2806573312	387878912	520647392	1374271360	358934528	323806	0.00025669	317513	316596		12410.6	11994.4	8060.93	41719.1	6621.33	-36302.3	-969.421	28709.5	35072.6	0.046641	0.3556	0.0806534	35.1694	32.3638	32.4679	0.708518	0.711308	0.699809	9.14005	65.0336
153	2020	C	C27	0	20	23	363621	173829	189792	218823	46241.9	42316.3	2703.75	67810.8	4067.93	206518	12305.3	1079579904	1603038720	3031297792	394607392	551147072	1285315328	370780256	332118	-0.00020059	326286	324182		13055.5	13811.2	10209.7	51889.1	29275.3	-8491.19	-254.254	-20981.9	27533.6	0.048325	0.3445	-0.0577026	27.8416	26.2931	26.2626	0.693098	0.76301	0.696335	33.8949	54.8975
155	2012	D	D44	1	12	15	315488	83562	231926	169175	65739.8	26216	15886	4198.49	6434.29	151153	18021.4	537206272	534742176	1202051840	109703208	256537616	597479936	135106128	211982	0.066835		223026	0	-10572.7	212.439	155.419	-14936.2	37554	-937.062	17235.8	-19322.2	35155.1	0.020688	0.6834	-0.0612456				1.00527	2.05536	1.29856	12.4165
155	2013	D	D44	1	13	16	293345	101810	191535	217706	55040	10255.6	22311	4992.18	10066.5	159470	58236	594847616	612270144	1342883072	123436056	273348704	657770240	146161856	181092	-0.14572	177572	247611	0	-66658.9	-65215.2	-71205.5	-78277.6	-11773.8	-7951.38	-4015.1	15969	40140	-0.184389	0.6549	0.0544377	1366.89		67.4335	1.00216	2.29388	1.0076	5.65692	12.7906
155	2014	D	D44	1	14	17	134995	45987.3	89007.6	222726	57940	15084.7	4680	3403.23	13440.7	202829	19897.2	636800384	684623040	1483225088	137550960	280073184	729183360	151573264	84214.7	-0.534962	80082.6	243178	0	-158951	-157420	-164678	-241239	-5964.52	-2657.16	-13814.5	-5318.39	19106.5	-0.680246	0.6479	-0.0393969				1.19906	2.07922	1.1798
155	2015	D	D44	1	15	18	71981	31987.8	39993.2	234794	82829.2	14525.8	0	3658.97	9324.8	226497	8297.94	711896192	844349632	1761345024	173924080	334243744	794108736	201101840	31962.9	-0.620459	29065.9	104297	0	-72325.3	-70445.2	-71057.2	-298921	-5964.52	-2657.16	-13814.5	3601.79	9844.72	-0.601047	0.46	0.0500381				6.15581	18.8897	7.97954
155	2016	D	D44	1	16	19	294268	294257	11.1039	8873.72		931.473		59431.3	1306.79	8873.72	8297.94	765073408	951702272	1921058432	204595616	382791264	863219328	218264496	181240	4.67031	177594	181490		36854.9	86647.7	86535.9	-210181	-117827	36301.5	211903	293428	224475	0.480236	0.6859	0.997147				11.9989	11.6202	11.4988
155	2017	D	D44	1	17	20	678521	345762	332759	310891	15000	65864.6	166833	118333	2659.21	143385	167506	936680704	1110879232	2290539776	258519616	458527424	1062789632	245763488	650912	2.23208	650909	623870		29010.2	29393.5	38154.7	-177228	-4523.71	-191536	-197440	-1381.13	105967	0.066274	0.5872	-0.0020355	20.0712	20.0712	20.0712	1.17652	1.17652	1.17652
155	2018	D	D44	1	18	21	722904	325997	378842	344061		65928	217242	126562	9658.24	358607	364297	1017387968	1280882176	2613703680	309862048	508108896	1158460544	291788032	427204	-0.343684	427204	419434		24472.8	32220.4	41093.2	-147133	76895.7	-39272.5	-6592.36	4462.53	67356	0.059696	0.5559	0.00617307	23.7326	18.5723	18.9455	1.39114	1.59594	1.30257		51.1758
155	2019	D	D44	1	19	22	724618	282737	441881	302409		52504	209791	111541	10938.4	92050.4	210358	1051350208	1396499200	2806573312	387878912	520647392	1374271360	358934528	205111	-0.000266188	205105	174333		35980.7	36200.7	32943.9	-125866	76895.7	-39272.5	31030.8	-6592.36	100964	0.065046	0.5576	-0.00909771	14.8037	6.74769	11.8254	1.42398	2.2602	1.72505	9.4219	10.2822
155	2020	D	D44	1	20	23	923418	349765	573653	468399	19996.3	76464.5	335006	128457	11362.5	132878	335521	1079579904	1603038720	3031297792	394607392	551147072	1285315328	370780256	199651	-0.00440406	199645	159506		40344.9	40403.2	29366.9	-110536	41529.9	-187684	-7665.74	138492	92318.3	0.062762	0.5075	0.149978	15.1889	6.46444	16.8157	2.43956	3.32227	2.85154	6.50726	10.8936
156	2008	R	R87	1	8	14	35263.5	14965.7	20297.8	92637.2	43709.4	1863.64	3434.5	2176.86	3536.41	73342.7	19294.5	236436432	196053536	473640352	33632412	99063784	196521136	61394928	56629.9	0.243218		81211.1	0	-16116.6	4421.02	1988.9	-102293	1249.61	-0.131297	846.926	-402.558	1777.51	0.164815	0.4658	-0.0114157
156	2009	R	R87	1	9	15	35212.1	17477.6	17734.5	83574.5	34017.8	1980.28		2484.9	2252.64	78588.5	4986.03	281774624	310037696	642711680	52272388	148476608	298656352	72604328	75189.8	0.327741		78116.9	0	-2927.16	9275.61	8513.24	-93850	-429.712	13055.2	3506.26	-9119.26	5283.78	0.327155	0.4658	-0.25898
156	2010	R	R87	1	10	16	29749	22470.2	7278.82	59587.8	23286.5	1602.72		2147.32	1497.46	54580	5007.76	304525248	361555040	728766080	59853136	162743184	358049344	79639696	87344.9	0.161659		84188.7		10878.1	19853.4	18458.4	-75412.5	-166.32	12548.9	2328.28	-10054.3	7652.6	0.657294	0.4658	-0.337971
156	2011	R	R87	1	11	17	28645.5	22643.6	6001.87	48575.6	18143.1	1189.3		3948.65	1411.69	48575.6	4800	446531200	464317504	1020928256	93020736	222273600	514919328	110962024	103767	0.188016		100860		3897.15	11869.2	10532	-64963.4	-2102.97	2582.68	-1704.59	-2184.29	5924.74	0.454781	0.4658	-0.0762526
156	2012	R	R87	1	12	18	338357	72407.2	265950	253338	31500	46120.3	16000	22501	4483.18	158381	94957.2	537206272	534742176	1202051840	109703208	256537616	597479936	135106128	150861	0.16605	145414	139046	0	11596	17883.2	17378.6	30065.8	68134.1	-46752.8	-2223.63	-23604.9	41488.1	0.120839	0.9365	-0.0697634	23.2111	23.2111	23.2111	2.67384	2.67384	2.67384	5.92034	5.92034
156	2013	R	R87	1	13	19	508453	134431	374022	327095	49850	59099.2		28443.2	3830.06	231350	95745.4	594847616	612270144	1342883072	123436056	273348704	657770240	146161856	180118	0.161348	176991	160737	0	19112.5	25629.9	25544.6	54903.5	87275.7	-115781	39596.2	68101.6	82982.8	0.069256	0.8995	0.133939	32.6024	22.1646	23.8834	3.75568	3.53985	3.37072	8.31572	18.2127
156	2014	R	R87	1	14	20	555818	149105	406713	335112	25450	70842.1		32226.4	1591.75	225525	109587	636800384	684623040	1483225088	137550960	280073184	729183360	151573264	241162	0.338905		207825	0	33721	38688.4	38386.8	90616.7	134557	-86394.3	5716.86	-42445.9	88995	0.075257	0.8972	-0.0763665	68.3338	54.2425	56.3749	9.69115	7.52757	7.68957	20.0005	21.3286
156	2015	R	R87	1	15	21	1.2675e+06	760270	507230	341697		78330.3		47111.1	-2837.58	220189	121508								285857	0.185335		234628	0	50905.7	54684.6	53257.5	135781	134557	-86394.3	5716.86	624753	689387	0.056577	0.8521	0.492902	69.1762	50.7953	61.8588	11.0111	10.6574	10.744	19.7348	106.449
156	2016	R	R87	1	16	22	1.40328e+06	810870	592414	391906		91408.5		51305.2	-11385.8	249347	142559								308118	0.0778752	306611	249524		57211.6	61229.6	60061.1	189137	148529	-156817	-13304.6	-5016.73	735409	0.037095	0.8167	-0.00357499	62.9713	57.2858	61.1721	11.7321	12.4442	11.5271	27.7902	265.69
156	2017	R	R87	1	17	23	1.44203e+06	838902	603127	404342		97414.8		62497.5	-10221.1	260228	144114								320931	0.0415827	319069	264200		64816.2	64194.1	64119.4	231135	126359	-149612	-43319.5	-20066.9	372806	0.037678	0.7807	-0.0139158	43.5152	43.8163	43.3159	8.48236	9.19393	8.3819	17.5964	390.792
156	2018	R	R87	1	18	24	1.47732e+06	1.06779e+06	1.06779e+06	409527		94454.4		68517.1	-10872.7	868147	609170								343599	0.0706341	339027	291928		66261.6	65390	64418.8	261601	164230	29208.5	-31533.7	-28667	412200	0.036786	0.7524	-0.0194048	21.4266	21.347	21.0938	4.28086	4.29455	4.09353	10.8727	14.5607
156	2019	R	R87	1	19	25	1.57236e+06	959673	612688	472093		131652		71087.4	-12887.5	328485	143608								371066	0.0104213	365771	320798		66881.8	66494.3	64553.5	290872	164230	29208.5	161905	-31533.7	533670	0.034858	0.7292	-0.020055	29.178	20.5855	26.21	5.47036	5.78716	5.39956	15.7303	30.9108
156	2020	R	R87	1	20	26	2.34405e+06	1.04879e+06	1.29526e+06	955223		275739		127384	-16101.8	664605	290618								757765	0.00034725	748960	680703		95107.8	94236	95171.4	228755	192206	-132820	-196906	-256291	564137	0.039421	0.6109	-0.109337	22.2857	25.0582	25.6533	3.87699	4.28074	3.84775	8.75977
157	2008	C	C35	0	8	9	2.30308e+06	1.40105e+06	902031	1.77785e+06	513416	315054	306512	369081	32053.7	1.29905e+06	478795	236436432	196053536	473640352	33632412	99063784	196521136	61394928	1.35488e+06	0.509856		1.18819e+06	0	165960	178518	159373	305445	31262.2	-509591	231645	710371	336688	0.132453	0.615	0.308444	25.1388	22.751	22.4772	3.72895	3.2979	3.27631	72.7567
157	2009	C	C35	0	9	10	3.39146e+06	2.04764e+06	1.34382e+06	2.63228e+06	855322	436879	453038	507357	34406.4	1.94345e+06	688835	281774624	310037696	642711680	52272388	148476608	298656352	72604328	2.07622e+06	0.5324		1.8037e+06	0	272985	282739	241882	488258	133330	-105723	9828.26	-17724.3	442758	0.109934	0.5595	-0.00522618	19.9653	26.182	20.7988	2.3485	2.2618	2.19002	101.782
157	2011	C	C35	0	11	12	7.15818e+06	4.90155e+06	2.25662e+06	3.5947e+06	452426	713642	595686	1.16581e+06	11098	2.66514e+06	929563	446531200	464317504	1020928256	93020736	222273600	514919328	110962024	4.63226e+06	0.438917	4.59125e+06	3.68629e+06	0	951437	960247	817334	1.11848e+06	209323	-150057	-275606	-327494	1.77445e+06	0.147154	0.5679	-0.045751	19.9744	11.2748	15.5992	2.84666	2.13411	2.47484	168.095
157	2013	C	C35	0	13	14	8.95372e+06	6.953e+06	2.00072e+06	4.74856e+06	520833	865163	564090	2.78063e+06	-13644.8	3.30232e+06	1.44623e+06	594847616	612270144	1342883072	123436056	273348704	657770240	146161856	3.85418e+06	-0.198235	3.81344e+06	3.4052e+06	0	453424	452191	395188	1.79473e+06	73677	-138580	-342655	-275330	2.00722e+06	0.056397	0.5411	-0.0307504	8.22901	24.4	10.2557	1.28884	2.59768	1.46037	20.929
157	2014	C	C35	0	14	15	9.3758e+06	7.4082e+06	1.9676e+06	5.251e+06	386445	735111	978731	3.04394e+06	74544.9	2.52624e+06	2.72476e+06	636800384	684623040	1483225088	137550960	280073184	729183360	151573264	2.58512e+06	-0.329268	2.5372e+06	2.51873e+06	0	66292.2	86313.9	62787.5	1.73809e+06	-769013	-261140	-217400	822952	1.68943e+06	0.017848	0.4972	0.0877741	9.49624	23.2241	10.0853	0.973697	1.74846	0.989009	50.9359
157	2015	C	C35	0	15	16	9.3723e+06	7.45849e+06	1.91382e+06	5.31139e+06	781856	639306	645305	2.97445e+06	126330	3.01827e+06	2.29313e+06	711896192	844349632	1761345024	173924080	334243744	794108736	201101840	2.07533e+06	-0.1972		2.14253e+06	0	-60513.7	3328.63	9115.74	1.70681e+06	-769013	-261140	-217400	-204240	1.35354e+06	0.013816	0.516	-0.0217919	89.8389			2.18201	3.72786	2.32435
157	2016	C	C35	0	16	17	8.9141e+06	6.89198e+06	2.02213e+06	5.13461e+06	491154	658953	1.00996e+06	3.01163e+06	103546	2.68992e+06	2.44469e+06	765073408	951702272	1921058432	204595616	382791264	863219328	218264496	2.00225e+06	-0.035215	1.96096e+06	2.19573e+06	0	-180345	-101523	-90480.8	1.49636e+06	216856	-77100.9	-491209	-637979	819369	0.003973	0.5192	-0.0715696	385.908			1.69507	2.90856	1.75943
157	2017	C	C35	0	17	18	8.31491e+06	6.20416e+06	2.11075e+06	4.49218e+06	541735	572829	653517	2.16313e+06	150402	2.44701e+06	2.04517e+06	936680704	1110879232	2290539776	258519616	458527424	1062789632	245763488	2.32729e+06	0.162336	2.2832e+06	3.31218e+06		121778	124142	124798	1.51286e+06	285109	363756	57347.3	-590478	825592	0.02859	0.5074	-0.0710143		90.4041		1.82967	1.73626	1.64474	16.8935	91.47
157	2018	C	C35	0	18	19	9.34567e+06	3.82012e+06	3.87685e+06	5.46882e+06	832550	700896	553900	2.29442e+06	124398	7.03689e+06	2.30877e+06	1017387968	1280882176	2613703680	309862048	508108896	1158460544	291788032	2.86965e+06	0.233046	2.81415e+06	2.72068e+06		260116	263852	195663	1.51422e+06	621935	973378	-1.96488e+06	410238	1.0068e+06	0.044915	0.5117	0.0438961	26.2928	22.1053	21.6191	1.40992	1.28972	1.34709	11.5089	18.0805
157	2019	C	C35	0	19	20	9.2068e+06	6.31821e+06	2.88859e+06	5.25349e+06	504288	930071	284205	2.5404e+06	121504	3.45834e+06	1.79514e+06	1051350208	1396499200	2806573312	387878912	520647392	1374271360	358934528	4.33074e+06	0.00503414	4.25091e+06	3.94845e+06		501392	503390	427512	1.74304e+06	621935	973378	-368107	-1.96488e+06	657222	0.069528	0.6159	-0.213416	17.8788	8.91102	13.6279	1.21904	0.969923	1.11576	6.90786	4.68358
157	2020	C	C35	0	20	21	1.16275e+07	8.12451e+06	3.50298e+06	6.8388e+06	295849	1.36633e+06	292702	3.27154e+06	18092.3	4.6948e+06	2.144e+06	1079579904	1603038720	3031297792	394607392	551147072	1285315328	370780256	6.51089e+06	5.537e-05	6.29833e+06	5.82192e+06		853706	865174	735524	2.25931e+06	742175	78546.5	501295	-324374	1.24835e+06	0.090259	0.626	-0.0278972	10.479	10.6622	10.3126	1.03444	1.23526	1.03325	7.20315	35.0967
158	2008	I	I65	1	8	10	435471	199631	235840	210837	110575	39489.6	39170.9	11899.9	6280.14	168881	41955.7	236436432	196053536	473640352	33632412	99063784	196521136	61394928	300414	0.0250915	297240	301226		173.042	11865.3	11675.9	25047.9	8041.4	16150.7	62874.3	38682.2	93711.7	0.045951	0.6486	0.0888284	104.48	166.478	105.295	1.76848	2.20994	1.75878	22.5699	86.2964
158	2009	I	I65	1	9	11	427162	195309	231853	194562	134628	14578.7	9642.1	13438.3	4198.5	179984	14578.3	281774624	310037696	642711680	52272388	148476608	298656352	72604328	309591	0.0305465	306126	312223		-2577.34	7469.07	7496.73	31348	2475.39	-7879.22	-6722.19	-1318.35	81964.1	0.026211	0.5246	-0.00308631	28.629		33.5162	1.1127	1.66811	1.14501	41.5687
158	2010	I	I65	1	10	12	474224	238211	236013	236842	138046	25032.3	1468.2	12237.1	3800.94	233093	3748.7	304525248	361555040	728766080	59853136	162743184	358049344	79639696	370081	0.195387	364709	363527	0	6897.4	7789.13	5488.64	35976	4299.32	-12131.1	9646.89	17478.7	98218.1	0.02554	0.5213	0.0368574	103.082	13366.4	91.6025	2.49612	2.78058	2.34905	312.184	46.0437
158	2011	I	I65	1	11	13	529111	277049	252062	287626	151904	27493.3	1294.3	8106.32	7989.97	283680	3946.08	446531200	464317504	1020928256	93020736	222273600	514919328	110962024	470488	0.271313	465977	473511		-2695.11	6199.58	5718.99	39592.4	-17973.3	-20128.9	-33276.1	4826.17	62285	0.02866	0.5065	0.00912128	98.2294	104.537	79.7135	1.45683	1.18349	1.30074	125.403
158	2012	I	I65	1	12	14	571687	307649	264038	328921	152042	28607.6	1023.5	6256.22	11923	258599	70322.8	537206272	534742176	1202051840	109703208	256537616	597479936	135106128	502251	0.0675108	497836	514971	0	-12192.7	1590.56	1170.03	40630.8	-12117.2	521.182	18285.9	29881.9	81251.8	0.024235	0.5118	0.0522698	48.7705		112.488	0.592827	0.677316	0.606939
158	2013	I	I65	1	13	15	577324	308168	269156	333082	158945	25921.9	946.5	11057.2	11252.3	265238	67844.5	594847616	612270144	1342883072	123436056	273348704	657770240	146161856	585740	0.166228	580201	610724	0	-24471.4	2157.52	1754.26	42167.4	-5508.78	-20342	-41770.5	-15919.7	40765.2	0.023349	0.5194	-0.0275751	259.275		228.006	0.603999	0.472132	0.541777
158	2014	I	I65	1	14	16	555316	273060	282256	307938	150457	18053.3	8272.6	4125.82	12781.3	293711	14227.8	636800384	684623040	1483225088	137550960	280073184	729183360	151573264	656852	0.121406		689549	0	-32472.6	2202.01	2426.38	44236.1	11939.6	-11234.9	-13307.9	-14012.6	27519.9	0.026523	0.5292	-0.0252335	241.36		308.573	0.722862	0.94574	0.788424
158	2015	I	I65	1	15	17	1.09419e+06	596727	497459	550917	317975	77107.6	598.7	127012	13771.2	513881	37036.3	711896192	844349632	1761345024	173924080	334243744	794108736	201101840	890194	0.355242		888930	0	1293.69	28643	24872.2	66942.7	11939.6	-11234.9	-13307.9	149359	111988	0.051313	0.6275	0.136503	500.101		2286.1	1.84735	2.01612	1.74497	101.632
158	2016	I	I65	1	16	18	1.28042e+06	757069	523351	706037	324933	91503.5	80924.2	187124	20135.6	573700	132337	765073408	951702272	1921058432	204595616	382791264	863219328	218264496	1.09743e+06	0.232802	1.0916e+06	1.10638e+06		-8555.92	33566	34699.5	95434.9	43657.7	-30179.7	90177.1	76678.3	202018	0.045172	0.6281	0.0598853	62.9276		59.7702	1.75821	2.13516	1.69574
158	2017	I	I65	1	17	19	1.27892e+06	756391	522531	677662	242114	101632	66800.3	232307	22150.6	580134	97528.6	936680704	1110879232	2290539776	258519616	458527424	1062789632	245763488	1.12545e+06	0.0255273	1.11728e+06	1.1536e+06		32486.4	34747.4	35503.8	122283	38278.8	-27053.4	-59165.9	-70381	152202	0.044468	0.6236	-0.0550315	41.4416		39.7678	1.31033	1.83909	1.2959	32.9381
158	2018	I	I65	1	18	20	1.41427e+06	608446	609243	805032	286150	168002	117500	251962	26072.5	846887	567387	1017387968	1280882176	2613703680	309862048	508108896	1158460544	291788032	965611	-0.14202	954604	973683		21587.2	27539.2	18293.6	131459	30061.9	-39765.5	-13427.6	15193.9	201710	0.035635	0.6325	0.0107433	37.7095		38.7482	1.1896	1.85271	1.20547	34.9757
158	2019	I	I65	1	19	21	1.41564e+06	825797	589845	823586	286031	162085	52173.4	254400	26934	701372	122214	1051350208	1396499200	2806573312	387878912	520647392	1374271360	358934528	944662	0.000462785	935948	969868		9915.1	12390.4	9520.91	142089	30061.9	-39765.5	-23193.8	-13427.6	180715	0.024053	0.5411	-0.00948516	61.8013		59.6947	1.17083	1.36548	1.13975	13.0293
158	2020	I	I65	1	20	22	1.48954e+06	894643	594897	885777	273678	188971	139345	179459	24003.8	625160	260617	1079579904	1603038720	3031297792	394607392	551147072	1285315328	370780256	988380	-0.00410138	983745	1.00243e+06		17528.7	12249.4	10710.9	152220	100698	-25678.4	52701.2	-22267.1	233866	0.02309	0.493	-0.014949	145.742		2743.78	1.46888	2.84121	1.61392	46.158
159	2012	F	F51	0	12	13	298700	194116	104584	90355	54400	4149.71	9000	8178.58	4215.96	79665.9	10689.1	537206272	534742176	1202051840	109703208	256537616	597479936	135106128	140031	0.131294		136297	0	11353.1	12202.9	10125.1	109945	8124.31	-1404.52	-10609.8	-17301.8	40666.6	0.053114	0.3259	-0.0579236	12.7916	38.8396	12.4468	3.44006	3.13322	2.95975	107.345
159	2013	F	F51	0	13	14	298300	197384	100916	90763.6	60000	4928.17	11000	16498	4262.4	79134.5	11629.1	594847616	612270144	1342883072	123436056	273348704	657770240	146161856	106848	-0.236969		101881	0	5410.65	6063.34	3510.17	108625	5442.35	20192.8	17834.4	-7771.15	58501.1	0.034423	0.3281	-0.0260515	29.3669	29.3829	29.9917	2.12342	3.49326	2.33512	36.5993
159	2014	F	F51	0	14	15	296826	194183	102643	78503.7	28000	12441.6	11000	13040.8	3115.06	63055.1	15448.6	636800384	684623040	1483225088	137550960	280073184	729183360	151573264	117660	0.101195		125042	0	19428.2	19746.2	13257.9	118641	15113.5	1450.87	-20941.1	-37871.2	37560	0.076019	0.3356	-0.127587	99.3758	63.856	148.693	3.2647	5.1009	3.39773	64.0947	25.3489
159	2015	F	F51	0	15	16	294900	188909	105991	76758.8	31000	17304.9	11000	11638	3524.43	60318.1	16440.7	711896192	844349632	1761345024	173924080	334243744	794108736	201101840	67973.8	-0.422091		74431.3	0	7695.35	9220.49	6007.41	121357	15113.5	1450.87	-20941.1	-1592.45	31087.5	0.038666	0.3313	-0.00539998	44.8918		54.1219	5.05837	7.69717	4.9641	39.3799
159	2016	F	F51	0	16	17	311625	195757	115868	91222.6	32000	22703.7	8000	11143.1	214.875	76586.1	14636.5	765073408	951702272	1921058432	204595616	382791264	863219328	218264496	52320.3	-0.229677	47839.6	55661.9		4943.39	4841.53	3586.52	121992	-3362.47	-6558.02	-6364.1	2004.35	25723.4	0.022578	0.3345	0.00643192	64.7135	226.787	35.197	5.71733	7.54462	5.65521
159	2017	F	F51	0	17	18	303787	190378	113409	94313.5	39187.7	19599.8	4500	10703.4	3660.13	84677.3	9636.21	936680704	1110879232	2290539776	258519616	458527424	1062789632	245763488	35520.5	-0.320259	31849.9	48725.4		-7193.66	-7160.67	-7113.14	112206	-2956.43	7805.01	3509.37	-565.681	29608.8	-0.01431	0.3224	-0.0018621	132.811		117.24	9.09377	19.8363	8.93132
159	2018	F	F51	0	18	19	274006	215006	214145	59861.4	25000	9492.3	2000	3155.04	1820.06	148791	125216	1017387968	1280882176	2613703680	309862048	508108896	1158460544	291788032	55060.5	0.548817	44748.4	60295.3		7337.69	7464.94	4983.36	118198	-9440.51	-10629	10888.4	-23876.6	23421.5	0.03388	0.3233	-0.0871388				6.16212	2.8503	4.49176
159	2019	F	F51	0	19	20	281708	138871	142837	63276.6	31400	5714.18		1469.49	1087.14	48823.9	14452.7	1051350208	1396499200	2806573312	387878912	520647392	1374271360	358934528	43039.4	0.00281788	38864.4	48831.5		3389.79	3339.75	2606.09	119227	-9440.51	-10629	-9182.45	10888.4	14100.2	0.017096	0.2917	0.0386514	97.037	55.1616	55.7277	8.76907	19.7498	11.5074
159	2020	F	F51	0	20	21	267938	137995	129943	48537.7	10800	3962.26	12000	2535.33	4639.88	36487.5	12050.2	1079579904	1603038720	3031297792	394607392	551147072	1285315328	370780256	55167.5	-0.0073493	45626	62394.3		9926.92	9924.84	8499.92	125082	-4659.2	11714.5	-8302.82	-14972.2	5712.81	0.04571	0.269	-0.0558792	92.408			5.5896	37.1058	6.24129
301	2008	C	C28	0	8	10	381348	165893	215455	134762	71900	4243.54	11000	4223.2	3146.88	98038.3	36723.4	236436432	196053536	473640352	33632412	99063784	196521136	61394928	81267.8	-0.729265	77417.1	77943.2	0	4021.19	21979.2	16686.1	46558.3	-30420.3	-28241.6	-2618.38	56043.5	21083.9	0.070094	0.4127	0.146962	73.7818	59.575	72.4223	3.59171	21.8763	4.56125
301	2010	C	C28	0	10	12	374253	174620	199633	119749	52500	6059.91	5350	39168.8	1025.12	94339.5	25409.2	304525248	361555040	728766080	59853136	162743184	358049344	79639696	91660.6	0.233287	77011.8	82218.9	0	9986.3	10777.7	7159.27	53141.5	-1800.96	26782.6	2904.01	-22077.7	47011.6	0.037362	0.417	-0.0589913	87.3503	28.1605	59.1947	10.6543	4.13472	7.99207	39.7072	23.7031
301	2011	C	C28	0	11	13	348257	126195	222062	92342.2	25200	17241.1	4650	7733.83	-643.354	71778.5	20563.7	446531200	464317504	1020928256	93020736	222273600	514919328	110962024	107262	0.17021	96144.6	92342.5	0	15235.1	15010.3	10779.2	54803.6	29591.6	8993.21	-79.8611	-38664.6	40072.4	0.046338	0.3992	-0.111023	84.7407	105.996	388.815	6.61878	8.13737	9.71918		10.8519
301	2012	C	C28	0	12	14	358278	114541	243737	88840.8	0	9538.08	3950	3665.86	-2215.84	70378.1	18462.8	537206272	534742176	1202051840	109703208	256537616	597479936	135106128	87532.5	-0.183939		67378.6	0	21036.9	21057.8	15959.2	66744.6	48784	-33921.2	4989.19	-9873.63	45571.7	0.063105	0.399	-0.0275586	32.8879	28.905	28.5559	3.30505	4.48463	3.27079	11.98	15.6873
301	2013	C	C28	0	13	15	366671	133354	233317	70263.5	18000	6852.71		3779.09	-4160.32	55729.5	14534	594847616	612270144	1342883072	123436056	273348704	657770240	146161856	102700	0.17328		74179.4	0	29530.4	44694.1	33061.1	90324.8	16152.7	1110.22	3176.95	-14086	47964.9	0.125745	0.3906	-0.038416	22.6713	16.4497	19.6726	4.13351	2.62276	3.53826	7.4167	69.6286
301	2014	C	C28	0	14	16	398690	135519	263171	85899.5	10000	3272.92	1077.71	4169.73	-4023.23	41041.2	44858.4	636800384	684623040	1483225088	137550960	280073184	729183360	151573264	78548.1	-0.235171	75607.9	50338.8	0	30034.9	31042.8	22474.1	104248	-12495	-12256.5	-10333	14418.5	37799.7	0.085336	0.3859	0.0361648	11.9388	21.9953	12.316	3.84331	5.55941	4.59169	24.436	201.19
301	2015	C	C28	0	15	17	439733	122996	316737	116321		25783.3	25798.4	4020.25	-1228.33	47751.4	68569.5	711896192	844349632	1761345024	173924080	334243744	794108736	201101840	69406.6	-0.116381		44497.4	0	25646.6	25251.5	16713.1	112879	-12495	-12256.5	-10333	6788.09	31110.6	0.064359	0.3967	0.0154369	33.391	51.0702	34.6438	9.55382	12.9275	9.96448		85.0392
301	2016	C	C28	0	16	18	496776	151417	345358	150118		48124.1		4020.71	-261.898	105604	44514.6	765073408	951702272	1921058432	204595616	382791264	863219328	218264496	79311	0.143005	75644.6	59118.8		20843.4	21071.1	14720.3	119728	85557.5	-69598.6	11087.3	-4871.69	42797.9	0.049408	0.3931	-0.00980663	34.2399	38.4917	34.1634	8.23415	9.43971	8.16131	25.7531
301	2017	C	C28	0	17	19	441533	227788	213745	82554.4	2000	3836.18		4345.25	3281.57	42664.1	39890.3	936680704	1110879232	2290539776	258519616	458527424	1062789632	245763488	111202	0.402105	110026	92976		24605.7	24574.9	22801.2	134630	47851.7	-45068.7	28203.8	25420.8	70785.7	0.058411	0.3926	0.0575739	42.207	399.143	54.5069	7.83372	6.8652	7.15748	7.26179	7.50952
301	2018	C	C28	0	18	20	2.18692e+06	1.29525e+06	1.29572e+06	891200	332445	89608.2	62346	18921.4	18811.1	782352	1.40457e+06	1017387968	1280882176	2613703680	309862048	508108896	1158460544	291788032	1.84402e+06	0.131345	1.79482e+06	1.74049e+06		110246	111123	84660.4	237451	521512	-468434	156761	-24516.6	271729	0.09787	0.8199	-0.0112105	36.3849	62.4989	32.2425	7.46044	9.99764	7.58871	17.3373	177.756
301	2019	C	C28	0	19	21	3.50423e+06	1.04574e+06	2.45849e+06	1.97422e+06	611528	226559	228478	25445.2	52363.6	1.32895e+06	645273	1051350208	1396499200	2806573312	387878912	520647392	1374271360	358934528	2.48878e+06	-0.000848114	2.38398e+06	2.32199e+06		189765	190588	161216	203931	521512	-468434	209104	156761	531151	0.082164	0.8237	0.0447349	49.7336	33.3804	37.3018	2.28331	2.42054	1.86457	30.3361	11.7516
301	2020	C	C28	0	20	22	6.29336e+06	2.03143e+06	4.26193e+06	4.03858e+06	691367	348874	1.72027e+06	21309.4	45334.1	1.83406e+06	2.20452e+06	1079579904	1603038720	3031297792	394607392	551147072	1285315328	370780256	2.2777e+06	-0.00026898	1.81394e+06	2.25701e+06		42426.9	44419.5	31273.5	190615	206134	-1.60203e+06	839515	2.23866e+06	1.51474e+06	0.018316	0.8245	0.355718	20.763	42.7518	22.4267	1.34497	1.97752	1.35132	6.4185
333	2013	C	C38	0	0	13	9.6946e+06	6.53267e+06	3.16193e+06	5.78655e+06	887217	1.75081e+06	71146.5	792844	56422.1	5.66474e+06	121808	594847616	612270144	1342883072	123436056	273348704	657770240	146161856	1.20975e+07	0.180621	1.12397e+07	1.13486e+07	203.827	932365	1.00118e+06	829750	1.5305e+06	1.00542e+06	-46668.2	421980	-536413	1.55737e+06	0.106788	0.5574	-0.0553311		8.09615			0.583154			10.0777
333	2014	C	C38	0	1	14	1.20292e+07	8.64271e+06	3.3865e+06	7.45606e+06	607088	2.01375e+06	1920.5	936210	25132.7	7.31428e+06	141778	636800384	684623040	1483225088	137550960	280073184	729183360	151573264	1.41668e+07	0.173552	1.31062e+07	1.29719e+07	404.527	1.34505e+06	1.39907e+06	1.16463e+06	2.18143e+06	2.47885e+06	-2.88624e+06	-1.14916e+06	-741013	620328	0.127289	0.5575	-0.0616011	9.16173	6.64354		0.627948	0.49409		7.56097	5.89515
333	2015	C	C38	0	2	15	1.28842e+07	9.33677e+06	3.54742e+06	7.28103e+06	392093	1.74487e+06	9006.1	1.03717e+06	13893.2	7.20038e+06	80646.4	711896192	844349632	1761345024	173924080	334243744	794108736	201101840	1.38441e+07	-0.0208265	12856460	1.26523e+07	561.514	1.49169e+06	1.60514e+06	1.36247e+06	2.95298e+06	2.47885e+06	-2.88624e+06	-1.14916e+06	-887665	1.1862e+06	0.126251	0.5687	-0.0688957	11.9274	9.51239	11.1696	0.978902	0.8176	0.951995	5.60384	13.8982
333	2016	C	C38	0	3	16	1.70601e+07	12062132	4.99794e+06	1.01624e+07	302443	2535696	225435	1.34545e+06	-100598	8918400	1.244e+06	765073408	951702272	1921058432	204595616	382791264	863219328	218264496	1.59044e+07	0.147076	1.47174e+07	1.43809e+07	439.607	1.7436e+06	1.89146e+06	1.58619e+06	3.81054e+06	2.6695e+06	-1.97811e+06	732641	15991.2	1719607	0.122094	0.4953	0.000937347	9.66256	7.89875	9.30998	0.948594	0.855604	0.976807	4.91884	4.99047
333	2017	C	C38	0	4	17	2.48107e+07	1.69811e+07	7.82962e+06	1.65182e+07	258410	3.51448e+06	3.29863e+06	1.75287e+06	81594.9	1.19092e+07	4608983	936680704	1110879232	2290539776	258519616	458527424	1062789632	245763488	2.40712e+07	0.513491	2.2349e+07	2.24735e+07	250.925	2.16279e+06	2.18548e+06	1861119	4.76272e+06	2.44426e+06	-3.47396e+06	931792	1.96516e+06	4827420	0.103548	0.5629	0.0792064	13.5738	11.487	13.1437	1.35074	0.898692	1.19068	8.06544	7.68013
333	2018	C	C38	0	5	18	2.63701e+07	8.30721e+06	9.24545e+06	1.71247e+07	87039	3.69016e+06	3.20914e+06	1.93902e+06	-182304	1.82689e+07	8101171	1017387968	1280882176	2613703680	309862048	508108896	1158460544	291788032	25966482	0.082262	2.40981e+07	23763437	189.49	2.55641e+06	2.57731e+06	2.16504e+06	5.87623e+06	3.85904e+06	-2.31077e+06	-327360	-1.33872e+06	2788828	0.09504	0.595	-0.0507664	19.2909	15.898	18.3447	1.48562	1.27975	1.42522	14.6886	20.2653
333	2019	C	C38	0	6	19	3.01955e+07	2.16483e+07	8.54727e+06	1.94459e+07	570184	4.25358e+06	4.12984e+06	1.86638e+06	-223164	1.44318e+07	5.01408e+06	1051350208	1396499200	2806573312	387878912	520647392	1374271360	358934528	2.78216e+07	0.000215848	2.5706e+07	2.52286e+07	122.618	2.96831e+06	2.99291e+06	2.52771e+06	7.27136e+06	3.85904e+06	-2.31077e+06	1.24895e+06	-327360	7.09168e+06	0.095474	0.6004	-0.0108413	14.8628	12.2983	14.2725	1.22903	1.06551	1.20436	11.5496	6.79285
333	2020	C	C38	0	7	20	3.60383e+07	2.41655e+07	1.18727e+07	2.36146e+07	994393	5.39303e+06	4.28273e+06	2.29784e+06	-263803	1.84151e+07	5.1995e+06	1079579904	1603038720	3031297792	394607392	551147072	1285315328	370780256	2.84221e+07	-0.00228609	2.61475e+07	2.59705e+07	105.168	3.14935e+06	3.16635e+06	2.75065e+06	8.70745e+06	2.95571e+06	-3.53107e+06	-689325	-75629.5	8.12105e+06	0.088493	0.5651	-0.00209859	13.4079	17.6137	14.3935	1.21309	1.45193	1.2924	8.78234	11.0488
338	2008	C	C36	1	1	6	2.92677e+06	1.99452e+06	932256	1.79413e+06	124608	644218	77220	293430	28633.2	1.67199e+06	122133	236436432	196053536	473640352	33632412	99063784	196521136	61394928	3.31278e+06	0.132149	3.16748e+06	3.0477e+06		262559	274081	241182	462592	187490	-193983	64054.6	70649.9	586395	0.115673	0.6362	0.0241392	11.907	9.05683		1.1386	0.911657		14.4666
338	2009	C	C36	1	2	7	3.62182e+06	2.51232e+06	1.1095e+06	2.05568e+06	104158	838234	94220	332080	14657.1	1.76724e+06	288440	281774624	310037696	642711680	52272388	148476608	298656352	72604328	3.55252e+06	0.0723682	3.41746e+06	3.10372e+06		452824	467989	394751	764160	243929	-134022	51269.9	-58975	657827	0.147024	0.6398	-0.0162833	10.8732	16.067	13.8007	0.79161	1.06326	0.869578	13.9871	9.22896
338	2010	C	C36	1	3	8	5.21599e+06	3.76888e+06	1.4471e+06	2.87897e+06	54517.6	1.31376e+06	95472.7	457751	9508.09	2.5359e+06	343070	304525248	361555040	728766080	59853136	162743184	358049344	79639696	6.32796e+06	0.781259	6.05869e+06	5.41094e+06		924518	939666	799910	1.3446e+06	870266	-200739	523360	-145912	1.11586e+06	0.214285	0.6261	-0.027974	14.5168	7.42815	10.4799	1.61309	0.944171	1.28682	23.4925	31.9575
338	2011	C	C36	1	4	9	6.15445e+06	4.27087e+06	1.88358e+06	3.26418e+06	154124	1.3079e+06	35225.5	473751	3078.07	2.94133e+06	322845	446531200	464317504	1020928256	93020736	222273600	514919328	110962024	6.00193e+06	-0.0515222	5.66138e+06	5.30071e+06		716991	741851	632000	1.78137e+06	595268	-364032	421471	191613	1.66127e+06	0.130728	0.6006	0.0311341	11.0766	9.96275	10.683	1.40018	1.20027	1.33115	10.1811
338	2012	C	C36	1	5	10	6.63204e+06	3.91601e+06	2.71602e+06	3.49211e+06	274209	996242	634425	416853	-984.444	2.39238e+06	1.09974e+06	537206272	534742176	1202051840	109703208	256537616	597479936	135106128	4.81654e+06	-0.197501	4.5884e+06	4.4698e+06	0	371887	395981	323427	1.97376e+06	275617	-799180	78179.1	604544	1.6727e+06	0.061576	0.5876	0.0911551	7.95085	10.8847	9.56989	0.83722	0.928081	0.911961	8.44146
338	2013	C	C36	1	6	11	7.85218e+06	4.80502e+06	3.04716e+06	4.41945e+06	124557	1.34727e+06	914604	444053	21666.6	2.92983e+06	1.48962e+06	594847616	612270144	1342883072	123436056	273348704	657770240	146161856	5.83117e+06	0.210656	5.59627e+06	5.40171e+06	0	445625	460875	381764	2.22645e+06	576841	-398981	249779	69466.1	1.95801e+06	0.065366	0.5868	0.00884673	13.2225	12.3283	14.5097	0.887883	0.812636	0.894934	15.5162
338	2014	C	C36	1	7	12	1.20412e+07	6.43718e+06	5.604e+06	7.95573e+06	276586	1.59221e+06	727188	966003	2308.47	4.806e+06	3.14973e+06	636800384	684623040	1483225088	137550960	280073184	729183360	151573264	7.96372e+06	0.365715	7.73213e+06	7.46057e+06	0	659005	696570	578450	2.64196e+06	1.11717e+06	-212976	389768	-506692	2.44344e+06	0.071661	0.5679	-0.04208	8.71443	7.19113	8.10044	0.570529	0.499898	0.538386	5.76736
338	2015	C	C36	1	8	13	1.14873e+07	5.77528e+06	5.71205e+06	7.31469e+06	296111	1.42648e+06	728374	897662	48583.7	3.98698e+06	3.32771e+06	711896192	844349632	1761345024	173924080	334243744	794108736	201101840	7.37199e+06	-0.0743026		7.12334e+06	0	257812	308342	216267	2.69186e+06	1.11717e+06	-212976	389768	-217562	2.46013e+06	0.028624	0.5715	-0.0189393	10.8114	20.5522	11.6056	0.785292	0.891423	0.776504	5.59792
338	2016	C	C36	1	9	14	1.63991e+07	7.6406e+06	8.75847e+06	1.19429e+07	477165	2.18978e+06	3.02161e+06	1.13362e+06	19882.3	5.89804e+06	6.04486e+06	765073408	951702272	1921058432	204595616	382791264	863219328	218264496	9.31835e+06	0.256389	9.11478e+06	8.90304e+06		411831	463765	359625	2.79059e+06	825043	-1.96305e+06	44417.4	1.17416e+06	2.7123e+06	0.036793	0.5412	0.0715992	14.9393	11.6194	15.4064	0.438265	0.427834	0.430439	4.76961	45.0789
338	2017	C	C36	1	10	15	1.89638e+07	1.0034e+07	8.9298e+06	1.33283e+07	317489	3.06548e+06	1.56786e+06	1.35725e+06	59075.3	7.84735e+06	5.48096e+06	936680704	1110879232	2290539776	258519616	458527424	1062789632	245763488	1.51569e+07	0.626569	1.47929e+07	1.41686e+07		1.03849e+06	1.05223e+06	917837	2.78988e+06	1.62583e+06	-503723	465576	-659774	3.42218e+06	0.061987	0.5366	-0.0347912	12.5087	7.56126	10.2507	0.482751	0.321425	0.411597	5.45238
338	2018	C	C36	1	11	16	2.05276e+07	3.93137e+06	6.22593e+06	1.43017e+07	547277	3.08694e+06	1.09085e+06	1.31554e+06	7534.39	1.08105e+07	9.71709e+06	1017387968	1280882176	2613703680	309862048	508108896	1158460544	291788032	1.59256e+07	0.0507123	1.55536e+07	1.46528e+07		1.36037e+06	1.38583e+06	1.16257e+06	3.2444e+06	2.38347e+06	-839085	-756723	-698030	3.821e+06	0.070646	0.5706	-0.0340044	7.19705	6.4494	6.44358	0.435821	0.421154	0.424006	4.06297
338	2019	C	C36	1	12	17	2.36832e+07	1.26185e+07	1.10647e+07	1.67057e+07	201469	3.67485e+06	1.13737e+06	1.42853e+06	22033.4	1.05877e+07	6.11802e+06	1051350208	1396499200	2806573312	387878912	520647392	1374271360	358934528	1.74361e+07	0.00132657	1.71001e+07	1.61356e+07		1.41559e+06	1.43517e+06	1.1907e+06	3.72824e+06	2.38347e+06	-839085	790565	-756723	4.88176e+06	0.065675	0.5825	-0.0319519	8.08692	6.96917	7.55897	0.590348	0.519868	0.568916	4.22325
338	2020	C	C36	1	13	18	2.7075e+07	1.52515e+07	1.18235e+07	1.90317e+07	573109	4.54499e+06	1.20266e+06	1.54219e+06	27901.6	1.23713e+07	6.66043e+06	1079579904	1603038720	3031297792	394607392	551147072	1285315328	370780256	1.97491e+07	-0.00137408	1.91888e+07	1.86275e+07		1.24607e+06	1.26817e+06	1.12748e+06	4.3485e+06	2.29282e+06	-941687	1.04485e+06	-298586	6.22161e+06	0.049422	0.6303	-0.0110281	7.96918	9.15324	8.52851	0.544211	0.608276	0.564318	3.98114
400	2008	C	C38	1	11	12	474010	381593	92417.2	238091	92325	55417.6	4000	143111	15082.7	233604	4486.61	236436432	196053536	473640352	33632412	99063784	196521136	61394928	260138	0.0597845	227438	250068		10653.1	14552.9	10283.5	90862.6	27585.7	-2285.14	-5205.79	-30506.3	94331	0.061189	0.4743	-0.0643579	17.2839	26.4758	20.7897	1.15579	1.25314	1.05995	12.0325
400	2009	C	C38	1	12	13	460504	363294	97209.7	207030	89425	69599.9	5000	174154	10281.3	201675	5355.5	281774624	310037696	642711680	52272388	148476608	298656352	72604328	303961	0.168459	283545	282529		21977.7	27363.6	23051.8	103599	19729	-8046.32	-34938.9	-46621.6	59392.2	0.08008	0.4417	-0.10124	55.103	142.037	55.9806	2.17827	3.88736	2.14772	20.5415
400	2010	C	C38	1	13	14	575483	465910	109573	299694	44924.1	102696	45000	219176	7501.57	254694	45000	304525248	361555040	728766080	59853136	162743184	358049344	79639696	385553	0.26843	363002	366441	0	20169.8	29057.8	24721.9	118063	17130.4	-30832.3	40831.7	54533.6	100224	0.069752	0.4159	0.0947615	53.3314	204.675	52.1897	4.04455	7.3517	3.97441	62.3134
400	2011	C	C38	1	14	15	707161	586275	120886	410501	26292.4	149001	18500	266305	8687.59	323041	87460.1	446531200	464317504	1020928256	93020736	222273600	514919328	110962024	436231	0.131442	419686	406271		30945.8	36376.8	30418.3	129662	47256.9	-14644.7	16911.4	-15700.9	117135	0.069587	0.4503	-0.0222027	52.9418	189.102	52.4565	3.39466	5.94169	3.28177	76.4036
400	2012	C	C38	1	15	16	692557	572257	120300	373823	20700	198579		336302	9228.46	304741	69082	537206272	534742176	1202051840	109703208	256537616	597479936	135106128	661181	0.515668	644070	608632	0	53550.9	67231.4	56953.6	157379	49767.2	-5630.97	-63200	-107336	53935.2	0.108818	0.4383	-0.154985	20.2577	33.6832	18.5261	1.41257	1.55509	1.28316	13.0395
400	2013	C	C38	1	16	17	829092	709803	119289	447394	40000	272912		368719	5425.55	378182	69212.4	594847616	612270144	1342883072	123436056	273348704	657770240	146161856	715463	0.0820985	698025	640831	0	74638.4	88645.3	77017.3	194539	81190.2	-7830.39	63217.4	-10142.4	117153	0.123204	0.3856	-0.0122331	17.5342	19.6899	15.3496	1.51039	2.25549	1.48428	20.0662	19.758
400	2014	C	C38	1	17	18	1.07922e+06	948490	130730	455803		319951		626160	4719.33	386151	69652.1								835919	-0.0473072	830609	703734	0	132122	139547	128927	346052	-20830.9	-11937	-57958.3	-25190.4	82720	0.15099	0.4668	-0.0233413	26.7518	32.5801	25.7069	2.87974	4.03224	2.8127	25.3768
400	2015	C	C38	1	18	19	1.24873e+06	1.09054e+06	158193	561570		420100		754236	4439.33	491354	70216.5								734630	-0.121171		655794	0	78550.9	92981.6	80586.1	403663	-20830.9	-11937	-57958.3	-21473.3	92368.1	0.083445	0.5313	-0.0171961	21.2729	539.885	23.977	3.281	8.40685	3.47287
400	2016	C	C38	1	19	20	1.43008e+06	1.2329e+06	197188	675030	12000	507498		779701	4535.66	603857	71172.7	765073408	951702272	1921058432	204595616	382791264	863219328	218264496	960701	0.307734	957185	864329		96705	108529	94048.6	470532	124702	-17574.8	89244.7	-17882	180377	0.084142	0.5421	-0.0125042	18.1055	178.936	17.9344	1.9861	3.85781	1.95159	28.9892
400	2017	C	C38	1	20	21	1.53087e+06	1.3136e+06	217277	718397		572279		912352	4390.92	716061	2336.11	936680704	1110879232	2290539776	258519616	458527424	1062789632	245763488	1.03307e+06	0.0753316	1.02972e+06	962117		78864.8	79273.7	68178.9	521447	-3494.21	-15225.9	-47208.4	-28488.3	134170	0.056374	0.5279	-0.0186092	18.9446	87.8705	18.3532	1.8546	3.92958	1.819	14.2878
400	2018	C	C38	1	21	22	1.45769e+06	775507	835302	622388	9624.05	547291		842773	4074.18	1.22448e+06	233207	1017387968	1280882176	2613703680	309862048	508108896	1158460544	291788032	821656	-0.204553	818421	798099		30841.5	32483.2	27371	539396	7603.11	-8708.13	25649.3	-67274.6	97481.3	0.024368	0.5154	-0.0461515	16.7564	116.501	17.4254	1.10586	3.1916	1.13201
400	2019	C	C38	1	22	23	1.50896e+06	1.2688e+06	240165	641280		506356		808925	375.702	589604	51676.1	1051350208	1396499200	2806573312	387878912	520647392	1374271360	358934528	1.01561e+06	0.00101921	1.01108e+06	973983		55091.7	55892.1	49446	577403	7603.11	-8708.13	24544.3	25649.3	125678	0.037715	0.5375	0.016998	39.0497	94.3334	38.5135	1.30082	2.58779	1.27938	23.0728
400	2020	C	C38	1	23	24	1.68061e+06	1.40226e+06	278359	760694		534230		794894	2331.38	678069	82625.4								1.11912e+06	-0.0011153	1.11463e+06	1.03895e+06		88808.4	90750.4	80263	643856	78346.7	-47231.4	31667.2	551.887	173968	0.05805	0.5793	0.000328384	26.6938	77.0971	25.9346	1.29962	3.59684	1.31452	173.6
401	2008	C	C30	1	12	14	1.27368e+06	453062	820622	642668	185450	82895.6	231380	12786.4	25070	348838	293830	236436432	196053536	473640352	33632412	99063784	196521136	61394928	456873	0.319674	455048	430550		40084.3	58596.7	52184.8	89862.3	62919.1	-274305	121809	333194	206159	0.076062	0.6458	0.261599	38.6815		39.191	4.21728	5.84085	3.90057	26.9656
401	2009	C	C30	1	13	15	2.16173e+06	642166	1.51957e+06	1.39041e+06	251800	205421	565305	37195.5	27184.5	661629	728777	281774624	310037696	642711680	52272388	148476608	298656352	72604328	693773	0.518523	688962	619351		113575	128044	106444	166862	197015	-524295	33408.8	360688	304528	0.089815	0.6351	0.166851	32.1873		32.1441	3.67648	6.83562	3.74411	26.696
401	2010	C	C30	1	14	16	3.02523e+06	781126	2.2441e+06	2.09621e+06	382100	279528	1074357	57485.9	54084.1	905918	1.1903e+06	304525248	361555040	728766080	59853136	162743184	358049344	79639696	1.10641e+06	0.582867	1103223	965827		173643	198957	156850	295348	169896	-688871	62248.1	581223	325596	0.097292	0.6361	0.192125	19.8248	191.631	18.9764	3.04166	4.17429	2.78128	10.7109
401	2011	C	C30	1	15	17	3.80752e+06	924731	2.88279e+06	2.49169e+06	502945	381976	778889	61571.3	89278.6	1.43275e+06	1.05894e+06	446531200	464317504	1020928256	93020736	222273600	514919328	110962024	1.57282e+06	0.42155	1.56632e+06	1.41079e+06	0	174792	211610	158164	437347	141442	-499971	15752.9	374357	326490	0.087602	0.6975	0.0983205	21.6497	2365.98	21.9853	3.06917	3.83336	2.82629	19.9873
401	2012	C	C30	1	16	18	4.1504e+06	1.00163e+06	3.14878e+06	2.81379e+06	524600	351822	793450	93953.2	121555	1.36143e+06	1.45236e+06	537206272	534742176	1202051840	109703208	256537616	597479936	135106128	1.46133e+06	-0.0708809	1.45588e+06	1.50124e+06	0	-15263.7	22732	13798.2	444391	95608	-291780	7875.98	203973	332451	0.035857	0.6835	0.0491453	14.2365		17.5085	1.43164	2.93975	1.45945	15.9196
401	2013	C	C30	1	17	19	4.30942e+06	981971	3.32745e+06	2.91944e+06	437300	273634	696333	116369	141351	1.42786e+06	1.49158e+06	594847616	612270144	1342883072	123436056	273348704	657770240	146161856	1.57107e+06	0.0750954	1.55843e+06	1.59632e+06	0	-2789.38	44438.7	19872.4	457265	121518	-152379	-70873.7	-40012.9	262242	0.043621	0.7031	-0.00928499	120.316			1.13605	2.57285	1.16	17.3641
401	2014	C	C30	1	18	20	4.40543e+06	1.04082e+06	3.36461e+06	3.06172e+06	678290	261454	291901	168460	151973	1.97704e+06	1.08467e+06	636800384	684623040	1483225088	137550960	280073184	729183360	151573264	1.56647e+06	-0.00292788	1.55825e+06	1.65939e+06	0	-83870.4	-17915.6	-27748.1	437534	225347	-111988	23614.6	-89745	306157	0.03027	0.753	-0.0203715	60.7567		91.2199	0.768507	1.41024	0.743554	9.93581	12.5855
401	2015	C	C30	1	19	21	4.12812e+06	876062	3.25206e+06	2.99482e+06	929550	207465	112860	156204	143410	2.05712e+06	937704	711896192	844349632	1761345024	173924080	334243744	794108736	201101840	1.11082e+06	-0.290875		1.38904e+06	0	-198799	-173566	-215034	252574	225347	-111988	23614.6	-160797	199608	-0.008129	0.6952	-0.0389517				1.41765	3.6789	1.47718	9.85465	56.3289
401	2016	C	C30	1	20	22	4.148e+06	1.06738e+06	3.08062e+06	3.03122e+06	1.17637e+06	202271	158628	138538	125015	2.06952e+06	961700	765073408	951702272	1921058432	204595616	382791264	863219328	218264496	1.23352e+06	0.11045	1.21398e+06	1.32033e+06		-43727.9	19884.4	-2365.34	257863	269129	-1715.24	76380.4	-191033	318855	0.034502	0.6835	-0.0460543				1.32347	2.55233	1.33176	16.0271
401	2017	C	C30	1	21	23	4.10343e+06	1.12233e+06	2.9811e+06	2.97607e+06	1.26824e+06	346868	172750	116012	118042	2.21627e+06	759794	936680704	1110879232	2290539776	258519616	458527424	1062789632	245763488	1.52897e+06	0.239523	1.50303e+06	1.51736e+06		37730.2	36151.9	13113.4	268901	270231	99527.2	92087	-277671	363166	0.03713	0.4376	-0.067668			41.857	1.52721	2.67802	1.48876	6.99975
401	2018	C	C30	1	22	24	6.19933e+06	1.45795e+06	2.38306e+06	3.81627e+06	1.26532e+06	882682	111000	223223	126970	2.5587e+06	3.64063e+06	1017387968	1280882176	2613703680	309862048	508108896	1158460544	291788032	3.08486e+06	0.225709	3.04569e+06	2.79889e+06		343591	341600	255962	468908	821910	-326750	-903553	-292864	934670	0.090826	0.4847	-0.0472412	147.768			1.26735	2.4372	1.24864	7.17067	24.7013
401	2019	C	C30	1	23	25	6.07335e+06	1.7407e+06	4.33265e+06	3.18955e+06	760084	476987	237500	202594	118016	2.2409e+06	948655	1051350208	1396499200	2806573312	387878912	520647392	1374271360	358934528	3.4507e+06	0.000281855	3.412e+06	2.92541e+06		630708	625402	490462	671264	821910	-326750	-408393	-903553	597905	0.120953	0.4603	-0.148773	9.26032	54.9211	7.37752	0.768364	1.18318	0.699837	3.62954	15.6189
401	2020	C	C30	1	24	26	5.89473e+06	1.59686e+06	4.29787e+06	2.67979e+06	234589	397470	438928	197224	88569.3	1.37638e+06	1.30341e+06	1079579904	1603038720	3031297792	394607392	551147072	1285315328	370780256	3.54796e+06	-0.00381078	3.51811e+06	2.98604e+06		675537	675273	518367	868489	872818	-210477	-11914	-674255	589655	0.127527	0.4795	-0.114383	5.38776		6.00032	0.765784	2.13122	0.810618	3.21506
402	2008	K	K70	1	12	12	2.74988e+06	2.10664e+06	643233	1.26795e+06	164704	157196	531500	60341	2251.91	690757	577190	236436432	196053536	473640352	33632412	99063784	196521136	61394928	559508	0.327621	532773	423309	0	137100	141710	103884	334184	-512696	-28133.6	501553	1.0424e+06	729836	0.069387	0.4278	0.379073	43.2714	117.163	87.0554	7.51967	10.2313	10.6334
402	2009	K	K70	1	13	13	4.23541e+06	3.33787e+06	897535	2.64105e+06	272000	150054	771447	53964.2	29043.1	1.23477e+06	1.40627e+06	281774624	310037696	642711680	52272388	148476608	298656352	72604328	623149	0.113744	613225	531536		188549	191746	137406	433530	-157062	-3291.39	589037	749398	1.31887e+06	0.063097	0.3795	0.176937	21.7109	35.5912	19.9657	4.03108	19.3222	4.41155		38.7985
402	2010	K	K70	1	14	14	5.41681e+06	4.47828e+06	938531	3.69251e+06	501000	146490	955391	30907.4	25600.9	2.09106e+06	1.60144e+06	304525248	361555040	728766080	59853136	162743184	358049344	79639696	811029	0.301503	798098	623630		226038	253059	183362	565646	-248109	75739	71841	244214	1.39071e+06	0.057617	0.3456	0.0450845	19.8814	74.2715	20.8921	4.38389	9.89069	4.12028
402	2011	K	K70	1	15	15	5.97221e+06	4.63882e+06	1.33339e+06	4.12267e+06	80000	206835	661135	21059.2	26540.1	3.00946e+06	1.11321e+06	446531200	464317504	1020928256	93020736	222273600	514919328	110962024	963728	0.188278	963671	793450		287342	287699	205765	680070	-222546	-36226.7	-467276	-208507	923438	0.055023	0.3821	-0.0349128	11.1434	7.67973	8.48955	2.51937	3.69721	2.32153		49.3135
402	2012	K	K70	1	16	16	7.00303e+06	5.42186e+06	1.58117e+06	4.89848e+06	724000	292836	1.34367e+06	24128.7	37953.1	3.07122e+06	1.82726e+06	537206272	534742176	1202051840	109703208	256537616	597479936	135106128	1.72339e+06	0.78825	1.72303e+06	1.48902e+06	0	357222	366349	269654	875004	-192590	12825.9	214614	394379	1.13805e+06	0.06219	0.3878	0.0563155	9.26814	5.51019	8.44676	1.97884	2.22392	1.83381
402	2013	K	K70	1	17	17	7.60706e+06	6.02929e+06	1.57777e+06	5.16149e+06	126000	427035	2.28538e+06	38821	21508.7	2.72786e+06	2.43364e+06	594847616	612270144	1342883072	123436056	273348704	657770240	146161856	1.98826e+06	0.153692	1.98821e+06	1.55245e+06	0	468675	471408	352003	1.10532e+06	-290595	79963.4	-160646	49982.2	977405	0.067316	0.358	0.0065705	6.70179	11.4288	8.11623	1.04861	2.25213	1.05706
402	2014	K	K70	1	18	18	8.75874e+06	6.84194e+06	1.91681e+06	6.07846e+06	53000	403273	2.5825e+06	167996	64699.6	3.32192e+06	2.75654e+06	636800384	684623040	1483225088	137550960	280073184	729183360	151573264	2.20359e+06	0.108302	2.20331e+06	1.89727e+06	0	411624	421913	311254	1.29703e+06	-32118	-583118	-171213	444028	806192	0.05937	0.5335	0.0506954	4.34279	10.9365	4.40012	0.768852	1.58415	0.753452
402	2015	K	K70	1	19	19	1.05679e+07	8.27291e+06	2.29495e+06	7.66751e+06	152500	403834	3.17462e+06	82800	90813.3	2.66786e+06	4.99966e+06	711896192	844349632	1761345024	173924080	334243744	794108736	201101840	1.55648e+06	-0.293664	1.55648e+06	1.45712e+06	0	318897	320785	226506	1.44724e+06	-32118	-583118	-171213	1.26051e+06	854315	0.04249	0.6184	0.119278	11.437	11.1267	9.99126	1.61546	6.97431	1.7033
402	2016	K	K70	1	20	20	1.12836e+07	8.23495e+06	3.0486e+06	8.1704e+06		424551	2.17637e+06	96040	87949.9	3.15522e+06	5.01518e+06	765073408	951702272	1921058432	204595616	382791264	863219328	218264496	1.98525e+06	0.275481	1.98525e+06	1.78395e+06		419596	421509	281560	1.60797e+06	1.70859e+06	-219381	627624	-861609	1.33394e+06	0.046493	0.6805	-0.0763597	12.2721	8.90203	12.377	1.7859	1.6155	1.49524
402	2017	K	K70	1	21	21	1.25216e+07	8.38947e+06	4.13208e+06	9.15093e+06	95000	908428	2.90995e+06	33113.8	100095	3.18246e+06	5.96847e+06	936680704	1110879232	2290539776	258519616	458527424	1062789632	245763488	2.55193e+06	0.285444	2.55193e+06	2.21907e+06		552124	560008	410269	1.75707e+06	-725433	-293433	-278656	739845	1.15492e+06	0.055322	0.6972	0.0590857	11.7621	15.0016	12.8022	1.66817	1.5766	1.592	1.93828	8.96727
402	2018	K	K70	1	22	22	1.48527e+07	3.19626e+06	3.71985e+06	1.11328e+07	301097	541573	4.05467e+06	30767.5	148878	9.95997e+06	4.89272e+06	1017387968	1280882176	2613703680	309862048	508108896	1158460544	291788032	2.21134e+06	-0.133467	2.21134e+06	1.68377e+06		538430	554146	403749	1.98672e+06	266029	-85027.5	-271232	1.27372e+06	1.19572e+06	0.051313	0.7039	0.0857572	7.13959	12.5071	7.08159	1.14782	2.13653	1.23617
402	2019	K	K70	1	23	23	1.6199e+07	1.10574e+07	5.14161e+06	1.23009e+07	5000	916376	4.37725e+06	243833	156473	5.014e+06	7.28687e+06	1051350208	1396499200	2806573312	387878912	520647392	1374271360	358934528	2.6184e+06	-0.00307922	2.6184e+06	2.11056e+06		575592	571724	412065	2.25989e+06	266029	-85027.5	-90214.3	-271232	1.10271e+06	0.046798	0.7445	-0.0167438	6.35173	9.30203	6.19262	1.15971	1.64565	1.13565		3.02875
403	2012	C	C27	0	16	17	106795	26407.7	80386.9	78026.7	27995.9	3648.05		510.878	3437.8	63077.7	14949	537206272	534742176	1202051840	109703208	256537616	597479936	135106128	46982.4	0.0189902		41673.3	0	5313.23	2736.03	253.517	-21713.3	12324.5	-18025.1	-1462.91	4237.67	3792.23	0.060793	0.5114	0.0396806
403	2013	C	C27	0	17	18	118716	28947	89768.7	83547.2	22545.9	3504.07	9200	126.585	7057.8	62811	20736.2	594847616	612270144	1342883072	123436056	273348704	657770240	146161856	47771.6	0.0167969		41885	0	5886.55	8863.9	6400.52	-14685.3	9100.69	-15018.9	-2189.32	3728.9	1602.91	0.141147	0.4002	0.0314104	1988.02	53.2428	285.245	10.7273	10.4443	10.6931	40.8938	55.743
403	2014	C	C27	0	18	19	119381	34777.5	84603.1	73515.6	18495	3874.19	7200	197.448	3707.71	61246.5	12269.1	636800384	684623040	1483225088	137550960	280073184	729183360	151573264	48949.6	0.0246588		42011.9	0	10025.1	14784.1	10693.2	-2433.61	7703.92	664.313	2763.61	-5604.63	4369.71	0.155216	0.4072	-0.0469476	76.4007	11.9969	34.3781	10.2363	14.0637	11.0135	53.7327	86.2359
403	2015	C	C27	0	19	20	126531	40713.7	85817.2	73981.9	21495	4465.69	4700	142.019	3109.76	66748.2	7233.7	711896192	844349632	1761345024	173924080	334243744	794108736	201101840	50026.9	0.0220095	49541.3	43195.1	0	6831.8	9225.91	6684	5322.69	7703.92	664.313	2763.61	-298.016	5163.85	0.100266	0.4142	-0.00235528	119.65	119.65	119.65	15.9862	15.9862	15.9862	113.744	113.744
403	2016	C	C27	0	20	21	124332	59258.4	65073.4	69640.6	20000	4300.02	2400	139.054	3082.56	63487.5	6153.1	765073408	951702272	1921058432	204595616	382791264	863219328	218264496	56743.6	0.134262	56606.5	51547.9		5515.36	6877.91	4432.06	10712.3	6248.74	15079.7	15118.4	-6209.96	20282.3	0.079342	0.3913	-0.0499467	115.776	129.115	110.485	15.4686	11.7834	13.9788	110.061	54.9487
403	2017	C	C27	0	21	22	132058	68924.6	63133.4	77840.7	20000	3889.48		10018.4	2788.07	70032.5	7808.25	936680704	1110879232	2290539776	258519616	458527424	1062789632	245763488	68537.8	0.221242	68096	60715.8		8363.62	4442.46	1524.47	12472.5	-3591.21	-3621.56	-8691.85	-1479.09	14587.2	0.056332	0.596	-0.0112003	202.953	111.749	186.597	14.7893	15.6121	15.6621	132.827
403	2018	C	C27	0	22	23	131756	63773.1	61947.8	69807.8	18000	4337.65		13012.5	2559.31	75279.8	56475.9	1017387968	1280882176	2613703680	309862048	508108896	1158460544	291788032	85984.3	0.254553	84748	77249.2		9346.26	9758.88	7493.98	18799.7	19084.3	-2979.51	-20477	-6734.93	15476.7	0.093322	0.5914	-0.0511168	551.962	78.2759	357.292	12.2771	9.63094	10.9152
403	2019	C	C27	0	23	24	127164	77892.5	49271.7	47003.8	11000	3176.89		20477.3	2075.34	44005.8	2998	1051350208	1396499200	2806573312	387878912	520647392	1374271360	358934528	91565.7	0.0014665	90796.8	74554.3		18003.8	18900.5	15783.8	32991.3	19084.3	-2979.51	-4372.22	-20477	11094.3	0.161864	0.6012	-0.161028	104.026	83.2417	109.064	9.06644	10.9998	9.52325	66.8387
403	2020	C	C27	0	24	25	165262	87354.3	77907.4	68571.1	33240.6	4598.59	2002.2	27749.1	106.932	64073.5	4497.56	1079579904	1603038720	3031297792	394607392	551147072	1285315328	370780256	104994	0.00187989	104250	83433.3		22029.6	21719.3	18268.4	37400.6	19484	-30280.7	-1130.62	9666.15	10282.7	0.149233	0.584	0.05849	64.9678	105.72	64.6255	11.1989	12.1794	10.8059	53.7319	54.0086
404	2008	C	C34	1	12	12	207879	128630	79248.5	140054	27170	46617.5	14500	36049.3	6353.28	125107	14946.8	236436432	196053536	473640352	33632412	99063784	196521136	61394928	307951	0.156598	276868	300976	0	6879.06	8978.35	7316.19	-18033.5	7342.56	25281.4	12158.2	-19423.4	36445.7	0.052627	0.5369	-0.0934363	35.8998	15.0274	22.3665	0.707054	0.556612	0.640838	5.3582
404	2009	C	C34	1	13	13	269552	187794	81757.6	185489	30270	92140.1	10500	49381.1	2302.22	172957	12531.4	281774624	310037696	642711680	52272388	148476608	298656352	72604328	325573	0.057226	293264	306301		19414.5	19985.7	17134.8	-9309.12	10104	-9865.82	-526.318	-273.001	35919.4	0.094111	0.5667	-0.0010128	22.3598	28.554	29.1261	0.531218	0.57131	0.554575	22.2795
404	2010	C	C34	1	14	14	359217	239370	119847	270284	39830.3	104690	9000	58615.1	5954.08	257816	12467.2	304525248	361555040	728766080	59853136	162743184	358049344	79639696	461702	0.41812	412891	453476	0	8301.57	9642.57	7712	-7811.84	13185.9	-18096	-7587.19	-2568.43	26873	0.041405	0.4626	-0.00715007	19.5111	80.512	19.9705	1.02686	0.653083	0.875259	33.0877	65.6979
404	2011	C	C34	1	15	15	421661	305574	116087	327389	52427	92839.1	5000	74120.3	6518.85	319867	7521.44	446531200	464317504	1020928256	93020736	222273600	514919328	110962024	536795	0.162645	473594	534081		2599.46	8421.19	7200.34	-4751.44	15787.7	-1884.29	22283.8	8330.33	49156.8	0.03275	0.4889	0.019756	36.1113	400.558	40.6692	0.603183	0.502671	0.589735	21.1204
404	2012	C	C34	1	16	16	472912	349579	123334	361208	68145.7	116318	1100	86088.2	4802.03	356680	4528.29	537206272	534742176	1202051840	109703208	256537616	597479936	135106128	560143	0.0434951	511992	541792	0	18665.7	19298.1	17318.6	5544.6	27949.7	-14434.8	6276.93	-7809.31	55433.8	0.055217	0.4163	-0.0165132	20.3755	24.1382	17.1672	0.273309	0.277353	0.276535	9.29272
404	2013	C	C34	1	17	17	636542	481744	154797	387797	56888.6	153752	600	92294.6	10.3105	383414	4383.01	594847616	612270144	1342883072	123436056	273348704	657770240	146161856	671000	0.197908	623700	646685	0	24987.9	28550.3	25368.2	25610	954.854	-37956.9	49263.8	85841.6	112273	0.054807	0.5759	0.134856	18.1278	13.463	14.5152	0.56048	0.397258	0.501938	11.2326
404	2014	C	C34	1	18	18	660454	485600	174854	390707	34792.3	172083	600	120090	-617.642	380119	10587.4	636800384	684623040	1483225088	137550960	280073184	729183360	151573264	700291	0.043652	653414	670244	0	32315.9	32635.7	28956.8	38386	81053.6	-48986.6	8153.42	-23940.3	118239	0.049519	0.4172	-0.0362483	12.4419	9.18061	11.219	0.470384	0.381878	0.46412	330.551	4.46203
404	2015	C	C34	1	19	19	697050	519107	177943	400592	42724.6	154198	600	136481	-10519.4	389931	10661.8	711896192	844349632	1761345024	173924080	334243744	794108736	201101840	685616	-0.0209554	682864	652031	0	37208.1	38928.7	33161.6	55638.3	81053.6	-48986.6	8153.42	275.84	93910	0.055843	0.3756	0.000395725	17.3549	18.515	18.5116	0.71762	0.652462	0.732336	6.20012	37.0595
404	2016	C	C34	1	20	20	810249	626839	183410	485238	125811	165939		121519	-10661.3	474083	11154.9	765073408	951702272	1921058432	204595616	382791264	863219328	218264496	696509	0.0158882	693671	658555		43810.4	45862.5	39576.6	74811.2	19546.2	12721.2	109278	69212.2	201342	0.060468	0.4269	0.0854209	14.2431	15.5079	13.8958	0.688903	0.636321	0.695997	6.5099
404	2017	C	C34	1	21	21	997820	762948	234872	601553	202131	165725		112668	1829.67	589041	12512.6	936680704	1110879232	2290539776	258519616	458527424	1062789632	245763488	811411	0.164969	808570	792294		24433	24794.6	21209.8	80992.4	-16222.6	-110956	-22928.3	106008	180326	0.028476	0.3904	0.106239	13.8999	16.883	13.7157	0.789811	0.657588	0.763957	28.1441
404	2018	C	C34	1	22	22	1.00939e+06	319873	421459	587935	177999	148089		143571	1547.43	775979	233415	1017387968	1280882176	2613703680	309862048	508108896	1158460544	291788032	891081	0.0981873	881119	880590		19999.6	19545.3	16378.6	85593.4	78245	-13543.3	-35060.7	-58182.5	278064	0.021536	0.4288	-0.057641	18.967	31.0191	24.6708	0.495785	0.426946	0.480151
404	2019	C	C34	1	23	23	1.02484e+06	796578	228266	598687	128557	163298	22800	150262	-3459.29	557294	41393.1	1051350208	1396499200	2806573312	387878912	520647392	1374271360	358934528	958921	0.000900781	953883	953794		12049.4	12689.2	10001.4	86862.4	78245	-13543.3	30583.5	-35060.7	289472	0.009503	0.4244	-0.0342107	20.3548	26.3772	20.4578	0.374132	0.381488	0.381446	19.3438	1.90717
404	2020	C	C34	1	24	24	1.09384e+06	833500	260336	652221	114910	211423	16800	99107.2	-1028.28	614616	37604.9	1079579904	1603038720	3031297792	394607392	551147072	1285315328	370780256	1.0453e+06	-0.00040534	1.03973e+06	1.03494e+06		20858.8	21441.3	18169.8	96909.9	55998.8	-50588	-36250.8	-39522	260500	0.016093	0.409	-0.0361315	24.3564	23.6784	25.8773	0.254034	0.290526	0.256402	3.11328	154.519
407	2008	D	D45	0	12	14	209683	109552	100132	115464	49980	12090.1	9440.85	11181.2	4904.37	105966	9498.08	236436432	196053536	473640352	33632412	99063784	196521136	61394928	179932	0.444543	175847	182529	0	38833.9	40430.3	28948.5	33722.6	5975.41	27496.4	6528.55	-26715.2	27582.1	0.202907	0.2194	-0.127407	135.482	114.003	117.802	2.95836	1.73317	2.263	92.8312	12.1213
407	2009	D	D45	0	13	15	240909	122687	118222	126641	53490	17880.5	11770.8	24791.9	3678.13	114366	12275.3	281774624	310037696	642711680	52272388	148476608	298656352	72604328	145995	-0.188613	145113	152971		27317.9	27364.5	23937.9	40799.3	-8518.92	25822.2	13317.9	-3956.09	40900	0.137786	0.2286	-0.0164215	10.9401	118.228	10.9822	1.82195	3.20235	2.1515	54.8626
407	2010	D	D45	0	14	16	311475	133301	178174	165860	68059.3	11204.4	5586.27	24830.3	6168.28	159569	6291.69	304525248	361555040	728766080	59853136	162743184	358049344	79639696	215252	0.474382	213539	228145		30834.3	31584.5	33546.2	64484.5	276.687	-26892.4	-14779.3	11992.1	39628.7	0.135216	0.209	0.038501	18.2966	205.701	18.4204	2.99999	3.08064	2.80857
407	2011	D	D45	0	15	17	313395	141266	172129	173134	73122	12659.9	444.597	26459.3	9442.79	171347	1787.31	446531200	464317504	1020928256	93020736	222273600	514919328	110962024	228873	0.0632823	227415	235348	0	-2668.5	262.066	622.609	46722.7	12066.6	8448.14	13977.2	-6524.38	47231.8	0.028597	0.1605	-0.0208183	12.8625	336.065	12.9441	2.00458	1.64328	1.75865	1559.49	32.7736
407	2012	D	D45	0	16	18	317520	166697	150823	186009	68742.9	16916.7	352.369	32003.2	9802.01	184313	1695.84	537206272	534742176	1202051840	109703208	256537616	597479936	135106128	218666	-0.0445983	217570	235396	0	-16430.2	-16320.2	-13935.7	32712.2	4565.12	-8726.17	6668.97	10872.5	67797.6	-0.024025	0.1791	0.0342421	454.644	275.519	506.859	1.23678	1.46923	1.33904	23.4586
407	2013	D	D45	0	17	19	349106	160661	188445	215006	59363.2	18520.8	15254.8	31378.8	9408.55	185907	29099	594847616	612270144	1342883072	123436056	273348704	657770240	146161856	223282	0.0211081	222045	236185	0	3889.61	4567.88	5086.71	33349	1711.27	-21110.3	-10256.1	9292.89	56820.6	0.038538	0.146	0.0266191		257.981		1.78737	1.68455	1.71042	85.6139
407	2014	D	D45	0	18	20	410280	187446	222834	207706	70056.7	21568.3	14197.9	31723.7	7790.46	170172	37533.3	636800384	684623040	1483225088	137550960	280073184	729183360	151573264	287231	0.227913	286489	300494	0	5865.47	4296.53	5298.9	37101.8	5872.3	20853.7	10896.6	-15871.4	68640.5	0.03005	0.2761	-0.0386843	86.6628	72.0704		1.97432	1.64289	1.73307	257.604	84.0042
407	2015	D	D45	0	19	21	415165	162625	252540	205229	103133	17795.7	30562.5	29715.7	6896.37	172223	33006.3	711896192	844349632	1761345024	173924080	334243744	794108736	201101840	250940	-0.126349		261610	0	2807.47	2692.24	4146.66	39841.4	5872.3	20853.7	10896.6	21341.1	71254.7	0.022668	0.2785	0.0514039	125.334	290.298	133.221	2.31219	2.37104	2.20303	113.096
407	2016	D	D45	0	20	22	430256	157152	273104	178345	45250	34743.5	33712.5	28121.7	4676.11	139980	38365.1	765073408	951702272	1921058432	204595616	382791264	863219328	218264496	264979	0.055949	263588	299450		-25072.1	-25139.6	-32519.2	8812.43	5113.32	1778.62	-5119.19	-12012.9	57444.8	-0.048724	0.4103	-0.0279203	122.828	22.7012	55.4595	2.02967	2.11883	2.1133	77.7666
407	2017	D	D45	0	21	23	504511	174332	330179	234664	61045	47360.6	29970	31231	5332.21	201630	33033.4	936680704	1110879232	2290539776	258519616	458527424	1062789632	245763488	382796	0.444625	381763	370704		35790.9	16095.5	12270.3	14996.3	20215.9	-52210.6	4332.9	36327.3	60337.7	0.045187	0.4096	0.0720051		56.1591		3.68004	3.17746	3.46274	190.705	164.712
407	2018	D	D45	0	22	24	642703	227149	273726	368977	109076	35797.6	16450	32022.4	9933.38	221548	421155	1017387968	1280882176	2613703680	309862048	508108896	1158460544	291788032	467580	0.221487	466786	449904		23567.4	23668.5	18189	24069	59079.8	-31981.8	-27490.6	34384.3	101994	0.057799	0.3544	0.0534996	42.5327	24.1878	39.1706	1.36336	1.24906	1.27126	25.8158
407	2019	D	D45	0	23	25	650931	207437	443495	359732	92663.9	35808.4	18034	41796.4	7818.57	301137	58595.2	1051350208	1396499200	2806573312	387878912	520647392	1374271360	358934528	534828	-0.00140591	534447	512039		28618.1	28808.2	20395.4	37756.9	59079.8	-31981.8	-392.569	-27490.6	74001.9	0.056116	0.3416	-0.0422327	22.8379	19.355	22.8739	0.888404	0.65754	0.79722	14.6297	18.1916
407	2020	D	D45	0	24	26	675249	231610	443639	385109	122666	36754.2	40174.2	38261.9	8715.13	320206	64902.5	1079579904	1603038720	3031297792	394607392	551147072	1285315328	370780256	459636	-0.00453764	459383	437078		30451.6	29755.3	21563.6	47707.5	44978.1	-55711.5	-9523.56	1209.9	89514.7	0.057512	0.3749	0.00179179	15.5344	27.4726	17.6872	0.592397	0.918125	0.684059	5.36276
408	2008	C	C26	0	12	12	70181.5	45969.9	24211.6	42796.3	18922.7	5935.83		7777.38	2885.99	42796.3	2800	236436432	196053536	473640352	33632412	99063784	196521136	61394928	90280.5	0.343993		101750		-12088.7	-11635.7	-11243.3	-13961.2	11494.2	-12.1414	6.88571	-11475.2	120.194	-0.087293	0.4525	-0.163507				1.12065	1.12065	1.12065	8.80209	8.80209
408	2009	C	C26	0	13	13	51388.4	37376.7	14011.8	37989.6	14689.7	5340.75		5904.45	1080.77	37989.6	0	281774624	310037696	642711680	52272388	148476608	298656352	72604328	14221.9	-0.84247		24468.7		-12875.3	-15051.1	-16194.3	-29563	994.006	-2.2648	71.0387	-920.703	191.233	-0.229874	0.2711	-0.0179165				1.83608	18.7024	2.29446	14.4214	8.7107
408	2010	C	C26	0	14	14	44097.6	34850.4	9247.17	27636.4	10337.9	1293.33		469.881	267.675	26419	1217.43	304525248	361555040	728766080	59853136	162743184	358049344	79639696	22311.6	0.568821		19124.7	0	4812.83	3250.33	3250.33	-25573.9	623.743	-257.693	104.76	-261.291	205.452	0.073618	0.2688	-0.00592528				15.6292	46.6961	16.8441	223.618	421.38
408	2012	C	C26	0	16	16	45103.5	33613.3	11490.2	27385.8	6644.94	637.902		1893.98	-596.813	26785.8	600	537206272	534742176	1202051840	109703208	256537616	597479936	135106128	3325.33	-0.848111		1903.01	0	1742.21	578.646	483.987	-24249.8	1170.88	-745.45	424.427	-1	602.318	-0.000445	0.2507	-2.21712e-05	308.922	410.66	406.853	8.00931	143.941	21.3959	104.017
408	2013	C	C26	0	17	17	57677	46455.3	11221.7	38318.2	774	93.5523		2481.81	53.4816	35906.6	2411.57	594847616	612270144	1342883072	123436056	273348704	657770240	146161856	19260.9	4.79216		21258.7	0	-2324.8	1647.43	1641.18	-22466.2	-351.156	-1.18	-352.386	-0.05	249.932	0.033073	0.2625	-8.66896e-07	396.708	392.306	384.316	57.739	4.56963	14.196	163.981
408	2014	C	C26	0	18	18	45645.3	37523.5	8121.72	31885.5	300	5947.64		11263.5	347.029	27735.7	4149.85	636800384	684623040	1483225088	137550960	280073184	729183360	151573264	5664.56	-0.705903		10655.1	0	-5507.62	-5539.02	-5542.27	-27990.8	63.9312	-281.198	-225.997	-8.73	21.8622	-0.100567	0.2546	-0.000191258	94.5449	619.717	98.1176	8.056	14.764	13.6301
408	2015	C	C26	0	19	19	46390.3	36813.2	9577.09	38688.8	300	16891.7		8623.03	81.8421	34538.9	4149.85	711896192	844349632	1761345024	173924080	334243744	794108736	201101840	11990.4	1.11674		17516.3	0	-5868.99	-6058.32	-6058.32	-33943.1	63.9312	-281.198	-225.997	0.0896	107.632	-0.130407	0.2381	1.93144e-06		2794.68		62.0447	8.38011	25.9915	5497.41	1968.05
408	2016	C	C26	0	20	20	736072	324801	411271	137250		27125.7	22808	17297.4	6495.15	108322	28928.8	765073408	951702272	1921058432	204595616	382791264	863219328	218264496	260288	-0.045867	255642	153078		108554	108743	91924.4	253180	40255.7	-4835.21	128567	93146.2	173350	0.294529	0.8377	0.126545		3228.38		29.564		235.45	279.824
408	2017	C	C26	0	21	21	774462	362603	411859	120977	30000	25132.2	2000	68273.2	4883.87	115751	5225.67	936680704	1110879232	2290539776	258519616	458527424	1062789632	245763488	317318	0.219101	312726	173714		144968	144270	121695	303630	-6645.99	-18443.5	-72600.1	-47510.6	83617	0.197397	0.8156	-0.0613465	36.2488	285.219	35.1427	12.8018	38.1922	11.8119	82.7745
408	2018	C	C26	0	22	22	938546	743520	743520	195026	53000	85293.6		93842	3691.72	427929	510617	1017387968	1280882176	2613703680	309862048	508108896	1158460544	291788032	268057	-0.155242	323367	167220		102005	100542	85016.9	387562	27699.6	-9420.64	-16103.5	2977.47	6034.5	0.121685	0.8338	0.00317243	27.3604	99.0157	26.1802	10.493	31.7554	10.3494
408	2019	C	C26	0	23	23	964356	270212	694144	173693	41500	57846.6		48231.4	-3268.22	170589	3104.22	1051350208	1396499200	2806573312	387878912	520647392	1374271360	358934528	201856	-0.000570064	199638	143249		43335.6	40737.4	30825.9	418388	27699.6	-9420.64	2175.46	-16103.5	8209.96	0.047258	0.8263	-0.0166987	28.2122	48.7571	26.9774	8.94779	16.4494	8.61855	27.009	89.5422
408	2020	C	C26	0	24	24	867764	229411	638353	76050.5		31303		3674.16	-1551.1	73445.4	2605.12	1079579904	1603038720	3031297792	394607392	551147072	1285315328	370780256	190349	-0.00252693	188995	147446		33935.5	30743.9	22888.8	441276	-17446.8	104401	37216.6	-49737.1	46174.4	0.031861	0.8394	-0.0573164	38.3544			5.85721	10.8502	6.13727	42.6834	26.2232
409	2008	I	I65	1	12	15	6549.96	4639.98	1909.98	1243.79		4.5669	9	1805.78	-159.727	1234.79	9	236436432	196053536	473640352	33632412	99063784	196521136	61394928	1527.73			1617.02	0	-194.207	275.735	275.735	-12309.9	200.295	-117.63	82.6648	-3853.58	87.7328	0.0174	0.3689									457.152
409	2009	I	I65	1	13	16	5212.66	3531.86	1680.8	1080.3		4.5669	9	4.8497	-120.037	1071.3	9	281774624	310037696	642711680	52272388	148476608	298656352	72604328	1523.6	-0.00270464		2716.92		-1307.39	-1383.42	-1383.42	-13693.3	733.425	622.415	1355.84		2005.97	-0.255703	0.3909		310.759		505.723	56.0877		56.0877	427.804
409	2010	I	I65	1	14	17	4820.07	3263.11	1556.96	1209.4		4.5673	9		-99.7312	1200.4	9	304525248	361555040	728766080	59853136	162743184	358049344	79639696	1896	0.244419		2355.63	0	-565.454	-565.476	-565.476	-14258.7	-118.003	152.375	78.1556	43.7839	2084.13	-0.132713	0.3589	0.00908367				95.7201		95.7201	198.847
409	2011	I	I65	1	15	18	4689.12	3160.69	1528.43	517.876		8.7852	9	855.853	-158.951	508.876	9	446531200	464317504	1020928256	93020736	222273600	514919328	110962024	8699.53	3.58836		8641.12		35.7552	588.107	560.581	-13698.2	-2144.37	146.96	-2008.65	-11.2454	75.4744	0.090261	0.3371	-0.00239819				71.7674		71.7674
409	2012	I	I65	1	16	19	119842	36027.3	83815	25644.8		2906.67	9	4870.18	-244.002	21864.3	3780.51	537206272	534742176	1202051840	109703208	256537616	597479936	135106128	29905	0.0358822		18806.1	0	11098.8	11061	8058.42	-13672.3	7240.29	-10718.4	-15260	-11781.8	19200.5	0.173432	0.3248	-0.0983112	195.042	1057.28	172.121	12.5681	7.99311	9.02174		62.2895
409	2013	I	I65	1	17	20	177691	43693.5	133998	68177.5	27000	6214.39	10009	8911.72	387.966	51103.5	17074	594847616	612270144	1342883072	123436056	273348704	657770240	146161856	40903.6	0.367785	40078.2	25132.4	0	17096.2	17006.7	12731.9	12677.5	4463	-17681.7	1663.49	14882.2	20864	0.116835	0.7245	0.0837531	110.692	145.916	93.2974	29.8279	33.8491	26.9705	123.2
409	2014	I	I65	1	18	21	331194	34838.6	296356	204471	60000	15565.4	31409	4945.98	2211.03	140791	63680	636800384	684623040	1483225088	137550960	280073184	729183360	151573264	31764.6	-0.223428	30740.5	34350	0	-2466.27	-2295.27	-2948.4	9550.07	-8254.56	-44284.2	-2615.16	49923.6	18248.8	-0.001222	0.564	0.150738	38.0932	65.5733	37.157	11.8572	13.9761	11.2814	108.671
409	2015	I	I65	1	19	22	567648	196310	371339	413190	153562	31212.9	73831.1	23472.8	9188.7	313980	99210.4	711896192	844349632	1761345024	173924080	334243744	794108736	201101840	221959	5.98762		201941	0	20504.5	20884.1	12336.4	19286.7	-8254.56	-44284.2	-2615.16	110892	29433.9	0.066001	0.4226	0.195354				22.7243	30.1624	24.829
409	2016	I	I65	1	20	23	619826	231125	388701	484611	182201	31182.5	35707.6	38100.5	18720.4	423667	60944.2	765073408	951702272	1921058432	204595616	382791264	863219328	218264496	221740	-0.000987172	202221	241820		-20079.9	-17707.6	-19180.9	-69.1289	-20114.8	-17681.9	-13637.9	24158.3	36900.7	0.001196	0.4213	0.0389759	39.0462	94.7184	30.0421	2.17018	2.09628	1.76171
409	2017	I	I65	1	21	24	597333	218177	379156	488901	243801	24503	64400.4	43232	20177.7	401694	87207.6	936680704	1110879232	2290539776	258519616	458527424	1062789632	245763488	143026	-0.354984	135212	175543		-23711.5	-27594.7	-27125.1	-22553.3	-6650.56	-34586.4	-10427	30810	43152	-0.012987	0.4352	0.0515792				2.92699	4.66223	3.25988		6317.26
409	2018	I	I65	1	22	25	479414	98560.7	215076	264339	62870	13622.5	24138.5	30544.6	24744.7	297653	181762	1017387968	1280882176	2613703680	309862048	508108896	1158460544	291788032	306539	1.14325	293927	353959		16049.4	15774.4	12735.5	-19455.2	-2393.62	29558.4	-14055.8	-118360	20152.5	0.069607	0.4452	-0.246885				2.09337	2.20876	2.10683
409	2019	I	I65	1	23	26	383455	204606	178849	255750	87435	14269.2	20181.6	26428.7	11581.9	220143	35607.7	1051350208	1396499200	2806573312	387878912	520647392	1374271360	358934528	221903	-0.000250454	215672	317432		-97258.9	-97331.5	-87188	-64865.9	-2393.62	29558.4	13109	-14055.8	60325.4	-0.200234	0.4219	-0.0366558	23.3891		19.422	0.971728	1.32024	0.905234	4.24553	44.116
409	2020	I	I65	1	24	27	99644.5	70825.1	28819.4	42595.9	1500	20416.2		30106.1	2773.71	42428.1	167.744	1079579904	1603038720	3031297792	394607392	551147072	1285315328	370780256	216346	-0.00064608	214554	209490		13271.8	12640.9	9940.88	-54884.1	-15530.1	63077.7	-5746.29	-53293.9	20027.9	0.061629	0.3969	-0.53484				0.962442	1.01197	0.978512
411	2008	F	F51	1	12	13	147154	122641	24512.7	118947	45725.4	63810.3		65010.6	4177.96	118479	468.158	236436432	196053536	473640352	33632412	99063784	196521136	61394928	409888	0.211841		404552	0	5380.63	5550.43	4054.98	-13203.4	12216	-1880.57	13059.2	2736.75	27688.2	0.070093	0.6045	0.0185979	33.9569	32.3073	27.8727	0.305642	0.264977	0.285
411	2009	F	F51	1	13	14	184844	156600	28244.6	150126	47784.2	84755.6		77322.5	3522.27	149308	818.191	281774624	310037696	642711680	52272388	148476608	298656352	72604328	507712	0.238658	507214	498924		8555.91	8816.64	6364.77	-10062.6	4295.06	-5366.9	-4284.78	-3212.77	24556.7	0.074331	0.6075	-0.0173809	29.0073	34.3826	28.6171	0.286966	0.284064	0.282838	9.62871
411	2010	F	F51	1	14	15	246600	212392	34208.3	200769	55124.4	120504		101337	4830.73	199095	1674.39	304525248	361555040	728766080	59853136	162743184	358049344	79639696	663825	0.307485	663397	652482		11275.4	12037.9	8744.64	-5822.41	9113.88	-5362	6908.57	3112.91	30457	0.077963	0.6057	0.0126233	28.8452	28.6212	25.8104	0.361609	0.314823	0.333816	42.7452
411	2011	F	F51	1	15	16	367905	327030	40874.5	276218	64603.7	157490		148576	7375.81	274488	1730.33	446531200	464317504	1020928256	93020736	222273600	514919328	110962024	852635	0.284428	851847	840442		52156.6	52333.7	38384.5	12904.8	-8064.72	40770.7	43466.5	10769.4	74540.9	0.193754	0.5941	0.0292721	23.7468	19.803	21.2708	0.312819	0.274321	0.2936	22.7847
411	2012	F	F51	1	16	17	411021	364800	46220.9	306247	60229.5	187045		174310	9813.91	304824	1422.05	537206272	534742176	1202051840	109703208	256537616	597479936	135106128	1.059e+06	0.242026	1.05698e+06	1.04024e+06	0	19319.8	19941	14369.8	19672.9	6943.72	-9382.86	-17598.8	-15159.2	59874.2	0.07598	0.6202	-0.036882	5.08025	15.0863	5.00079	0.228706	0.193272	0.212972
411	2013	F	F51	1	17	18	479761	430673	49087.9	355237	85898.5	210737	3259.45	218397	9797.89	349896	5341.05	594847616	612270144	1342883072	123436056	273348704	657770240	146161856	1.23693e+06	0.168022	1.23349e+06	1.2175e+06	0	23466.4	23784.9	16877.7	27081.9	7572.1	9653.38	2840.81	-14379.5	63206.8	0.074541	0.6438	-0.0299721	12.3721	7.86564	10.5894	0.16788	0.160842	0.164146	25.6037
411	2014	F	F51	1	18	19	521112	468109	53002.7	384438	84479.4	227514	1619.51	238800	11759.4	380595	3842.54	636800384	684623040	1483225088	137550960	280073184	729183360	151573264	1.40738e+06	0.137801	1.4046e+06	1.38967e+06	0	17853.2	18962.2	12835.7	33626.7	8804.94	-7135.84	-12761	-14430.1	52462.3	0.06059	0.6162	-0.0276909	13.5082	17.6449	15.7697	0.184317	0.170828	0.176155	30.1089
411	2015	F	F51	1	19	20	612497	548784	63713.6	460939	114197	266321	765.6	270728	11544.5	457960	2978.62	711896192	844349632	1761345024	173924080	334243744	794108736	201101840	1.54664e+06	0.0989516		1.52566e+06	0	21008.8	21480.3	15390.2	40502.5	8804.94	-7135.84	-12761	17534.3	64904.4	0.05768	0.6156	0.0286276	26.8934	22.2091	25.0218	0.245276	0.224398	0.227623	39.2049
411	2016	F	F51	1	20	21	698714	627601	71113.5	529033	79731.5	279719	2480.6	324701	11389.4	524060	4973.79	765073408	951702272	1921058432	204595616	382791264	863219328	218264496	1.72573e+06	0.115792	1.72209e+06	1.69977e+06		25981.3	26574.9	19187.9	49187.3	14152.8	-10772.7	8752.74	5372.62	80104.1	0.05728	0.6207	0.00768929	27.7809	25.3879	26.7584	0.27644	0.258338	0.270358	45.3224
411	2017	F	F51	1	21	22	908339	817932	90407.5	717819	221511	348134	8522.6	373410	13583.9	705792	12026.3	936680704	1110879232	2290539776	258519616	458527424	1062789632	245763488	1.89073e+06	0.0956118	1.88642e+06	1.86446e+06		27240.4	27581.8	19145.1	57536.3	15845.8	-18724	78943.2	81821.4	162448	0.050587	0.6917	0.090078	25.7963	25.745	25.0188	0.286821	0.274285	0.280737	34.9736
411	2018	F	F51	1	22	23	899251	93030.1	208340	690911	190807	309636	16420	384915	16314.8	809778	89473.3	1017387968	1280882176	2613703680	309862048	508108896	1158460544	291788032	2.04921e+06	0.0838199	2.04315e+06	2.01967e+06		30584.6	30657.7	22386.5	66552.4	22056.2	-17211	-6645.62	-13383.3	155610	0.050534	0.6941	-0.0148827	25.6697	22.9128	24.9457	0.259925	0.239861	0.251792	31.0144
411	2019	F	F51	1	23	24	1.07695e+06	957637	119309	779796	199100	364984		483350	16968.5	749625	30170	1051350208	1396499200	2806573312	387878912	520647392	1374271360	358934528	2.46009e+06	0.000165554	2.45368e+06	2.42115e+06		46722.4	46613.6	33767.2	78789.3	22056.2	-17211	-1800.45	-6645.62	156932	0.063596	0.7008	-0.0061708	12.5194	9.90397	11.6298	0.136767	0.123306	0.133128	16.8515
411	2020	F	F51	1	24	25	1.12503e+06	1.00413e+06	120892	804442	205104	344371	30000	501805	12863.8	745365	59077.4	1079579904	1603038720	3031297792	394607392	551147072	1285315328	370780256	2.50082e+06	-7.147e-05	2.49527e+06	2.45689e+06		46822.6	46636.8	34281.1	93890.3	33224.1	-17536.2	25211.7	9523.69	182177	0.054177	0.6686	0.0084653	8.38223	10.0003	8.3819	0.115054	0.125425	0.115245	12.8329
413	2008	C	C39	0	12	16	40638.3	24766.3	15872	14135		2182.33		10249.6	-357.652	13585.2	549.849								20522.5	-0.100447		20004.8	0	517.705	512.143	489.786	-54628.2	342.812	-62.5686	280.243		1750.77	0.015419	0.5664		216.866	231.069	177.779	10.5931	9.36185	10.3807	184.94
413	2009	C	C39	0	13	17	36416	22109.7	14306.2	13191		1304.57		6730.99	91.7232	12643.1	547.849								6203.7	-0.697712	4847.84	9445.67	0	-3241.97	-3240.03	-3278.33	-57872.6	-1258.3	-3.79301	-1262.09		488.678	-0.081567	0.5193		455.109	3680.39	915.594	10.8615	21.5668	13.3855	650.229
413	2010	C	C39	0	14	18	37487.5	24494.2	12993.3	13637		1463.33		498.128	-119.062	13624.5	12.5								7835.32	0.263007	5814.74	8749.12		-913.8	594.5	406.543	-57720.7	1036.95	-4.47463	532.48	-500	1021.16	0.018602	0.4158	-0.0133378				55.9958	64.0005	69.8008
413	2011	C	C39	0	15	19	37411.2	25874.8	11536.4	11429.2		1344.24		1229.36	-277.147	11418.7	10.5								10442.5	0.332753	7174.53	8955.93	0	1486.62	1483.35	1213.56	-56535.6	-183.83	-22.6058	563.565	770	1584.72	0.039764	0.4465	0.0205821	1323.64		1406.65	68.6781	124.25	71.1689	518.938
413	2012	C	C39	0	16	20	206171	168829	37342.1	155836	48500	7456.7	80000	57387.4	-26.2645	72263	83573.4	537206272	534742176	1202051840	109703208	256537616	597479936	135106128	77893.5	6.45925	70347.1	47595.4	0	30298.1	32661.2	24102.8	-42269.2	-46699.3	-70402.2	9492.28	126594	11077	0.267895	0.4755	0.614024	394.5	24.2195	70.114	45.8461	5.76073	15.8862
413	2013	C	C39	0	17	21	903298	672246	231052	315878	58000	13466.6	230000	94328.5	304.66	82506.3	233371	594847616	612270144	1342883072	123436056	273348704	657770240	146161856	93190.1	0.196378	85728.2	53299.3	0	39890.8	54738.4	40954.4	-5339.44	-183722	-225025	235424	644171	258666	0.098978	0.7071	0.713132	18.8617	12.6158	16.1385	5.83644	5.94129	5.96249
413	2014	C	C39	0	18	22	1.24682e+06	810077	436739	599236	128890	23239.3	357200	63881	6043.83	238730	360506	636800384	684623040	1483225088	137550960	280073184	729183360	151573264	214340	1.30003	209839	149934	0	64405.8	108520	90916.7	78852.7	-4405.74	-115004	54126	173537	319627	0.106076	0.4163	0.139184	44.208	20.5224	33.5275	19.4282	7.83909	13.7368
413	2015	C	C39	0	19	23	2.87986e+06	1.73717e+06	1.14269e+06	1.42372e+06	378330	67573.6	624940	104254	29441.6	669545	754172	711896192	844349632	1761345024	173924080	334243744	794108736	201101840	465021	1.90502	449396	358115	0	107321	163031	139252	96938.1	-4405.74	-115004	54126	1.10311e+06	1.24095e+06	0.09347	0.5121	0.383043	34.5509	35.6298	34.5564	14.6555	13.1334	14.5163
413	2016	C	C39	0	20	24	4.68263e+06	3.47051e+06	1.21212e+06	2.37571e+06	494082	116542	659616	165271	34408	911134	1.46457e+06	765073408	951702272	1921058432	204595616	382791264	863219328	218264496	690132	0.484089	685700	572582		117605	152522	131052	188554	139005	-315966	1.30726e+06	1.48554e+06	2.60561e+06	0.048504	0.4053	0.317245	21.2608	20.2232	19.2485	6.36664	4.67952	5.25497	16.6315
413	2017	C	C39	0	21	25	6.76833e+06	4.6526e+06	2.11574e+06	3.56261e+06	571283	460203	478473	791262	75431.6	2.06767e+06	1.49494e+06	936680704	1110879232	2290539776	258519616	458527424	1062789632	245763488	1.73364e+06	1.27152	1.72681e+06	1.54723e+06		227924	228090	193887	317845	126577	-579711	-38643.7	416560	2.73712e+06	0.05232	0.3706	0.0615454	42.7453	32.504	40.7293	8.11711	6.45488	7.47989	40.2999
413	2018	C	C39	0	22	26	7.25761e+06	3.25211e+06	3.34233e+06	3.91528e+06	836111	863293	274159	1.43528e+06	72269.5	4.54406e+06	2.71356e+06	1017387968	1280882176	2613703680	309862048	508108896	1158460544	291788032	2.82117e+06	0.632908	2.75329e+06	2.58178e+06		272766	273783	226883	475098	-301270	-1.05595e+06	-51371.2	-394732	1.98071e+06	0.048995	0.3469	-0.0543887	22.8752	25.6641	22.8613	2.55833	2.37647	2.23634	35.0396
413	2019	C	C39	0	23	27	6.77605e+06	4.04851e+06	2.72754e+06	3.62449e+06	902431	746091	279302	1.1615e+06	119039	2.98087e+06	643621	1051350208	1396499200	2806573312	387878912	520647392	1374271360	358934528	1.75288e+06	-0.00597875	1.70744e+06	1.93451e+06		-124658	-127807	-155812	281052	-301270	-1.09551e+06	-1.44811e+06	-51371.2	1.15989e+06	-0.001781	0.31	-0.0075813	15.2549	19.1985	15.1305	1.22682	2.26723	1.2649	89.145	13.5477
413	2020	C	C39	0	24	28	6.48292e+06	3.42816e+06	3.05476e+06	3.62156e+06	850493	666194	233806	882894	142560	3.09997e+06	521591	1079579904	1603038720	3031297792	394607392	551147072	1285315328	370780256	704875	-0.00729948	677935	1.02114e+06		-306384	-349165	-347259	-59245	204131	-123879	54717.7	-25349.3	963674	-0.031366	0.277	-0.00391017				0.980717	4.16997	1.16603		27.025
415	2008	L	L71	0	12	15	109151	57932.4	51219.1	71459.5	20450	6684.52	7900	13795.7	1981.52	63359.5	8100	236436432	196053536	473640352	33632412	99063784	196521136	61394928	23707.3	-0.313273		31674.7	0	-8258.59	-8328.16	-8958.66	-5917.09	-6390.97	3380.02	-45.7103	2965.25	3575.23	-0.056523	0.3514	0.0271663	189.678		238.444	7.82983	159.201	8.68357	64.6672	53.5855
415	2011	L	L71	0	15	18	1.86155e+06	556231	1.30532e+06	1.00859e+06	48600		796138	9326.49	-4762.88	212452	796138	446531200	464317504	1020928256	93020736	222273600	514919328	110962024	106865	0.852434	106865	61588.8		45276.1	49314.5	36721.1	68402.1	80256.9	-555709	147443	622927	544482	0.044777	0.7236	0.334629	1930.91		2231.63	12.6559	68.3776	12.4804	111.317
415	2012	L	L71	0	16	19	3.00026e+06	265225	2.73504e+06	2.04293e+06	162400	66.396	1.48266e+06	19572.6	26582.3	514511	1.52842e+06	537206272	534742176	1202051840	109703208	256537616	597479936	135106128	249184	0.207997		173784	0	75377.9	83271.6	63082.1	66604.5	118359	-925599	-414409	393080	230018	0.045144	0.7014	0.131015	24.5941	40.3015	20.9644	8.45106	7.51565	6.66869	11.2529	27.648
415	2013	L	L71	0	17	20	5.71254e+06	969902	4.74263e+06	4.87398e+06	439494	70379	2.60734e+06	58878.8	90450.6	1.76206e+06	3.11191e+06	594847616	612270144	1342883072	123436056	273348704	657770240	146161856	637649	0.165845	562282	492779	0	145217	162072	133384	189432	461972	-1.4938e+06	87360.2	1119844	376450	0.058952	0.702	0.196033	14.3058	14.6368	12.3802	3.62158	3.32505	3.14445	7.62457	3.73784
415	2014	L	L71	0	18	21	6.77207e+06	1.33079e+06	5441279	5.51226e+06	915137	28809.2	2.87042e+06	62159.3	99163.8	2.01333e+06	3.49893e+06	636800384	684623040	1483225088	137550960	280073184	729183360	151573264	685196	0.074565	610463	564093	0	123448	140039	117864	246485	473471	-1.25984e+06	24994.8	811161	472567	0.038065	0.7551	0.11978	10.9078	13.4362	10.0311	2.28171	2.32986	2.00427	3.14939	3.05954
415	2015	L	L71	0	19	22	1.31901e+07	4.17934e+06	9.01075e+06	9.93624e+06	1.94634e+06	52786.3	5.6994e+06	117344	166556	3.29497e+06	6.64127e+06	711896192	844349632	1761345024	173924080	334243744	794108736	201101840	965902	0.409674		788807	0	184192	209596	178824	349074	473471	-1.25984e+06	24994.8	4472367	2.82387e+06	0.03762	0.6589	0.33907	20.5634	13.9785	15.5647	3.53724	2.6089	2.75073	5.119	2.78322
415	2016	L	L71	0	20	23	21663210	4.46153e+06	1.72017e+07	1.78895e+07	2.7179e+06	118704	1.07406e+07	150377	391982	4.84043e+06	1.30491e+07	765073408	951702272	1921058432	204595616	382791264	863219328	218264496	2.42575e+06	1.46859	1.54602e+06	2.16569e+06		299495	330292	284121	561532	1.39446e+06	-5558475	-1.5268e+06	2.59189e+06	1.93771e+06	0.041311	0.7598	0.119645	24.8317	17.3133	18.4144	4.59724	1.90919	2.20532	6.33075	2.15303
415	2017	L	L71	0	21	24	3.00394e+07	4934693	2.51047e+07	2.64981e+07	3.09007e+06	95114.7	1.05447e+07	194403	795237	6.63624e+06	1.98618e+07	936680704	1110879232	2290539776	258519616	458527424	1062789632	245763488	3.59344e+06	0.481368	2583080	3.22151e+06		408634	406197	315613	778081	2102323	-8.50913e+06	247676	6.56421e+06	2.65911e+06	0.045525	0.7627	0.21852	15.52	19.6909	14.8435	1.81781	1.16033	1.55143	3.16221	3.76993
415	2018	L	L71	0	22	25	2.85819e+07	3.57378e+06	5.50927e+06	2.30726e+07	411225	82718	8676040	253946	917989	5.49899e+06	2.30829e+07	1017387968	1280882176	2613703680	309862048	508108896	1158460544	291788032	4.12907e+06	0.149059	2.56734e+06	3.95034e+06		270629	270125	266428	968844	1.98756e+06	-1.30574e+06	-705162	-2.88585e+06	1.12863e+06	0.040541	0.7585	-0.100968	7.66176	7.0846	6.98327	0.672935	0.61754	0.650937	1.15023	1.14099
415	2019	L	L71	0	23	26	2.65537e+07	1.66028e+06	2.48935e+07	2.10961e+07	118670	34740	6556677	310249	870292	2.73589e+06	1.83602e+07	1051350208	1396499200	2806573312	387878912	520647392	1374271360	358934528	3880273	-0.00293407	2.38882e+06	3.60814e+06		377944	376259	332295	1.21227e+06	1.98756e+06	-1.30574e+06	-10295.8	-705162	816615	0.045119	0.7154	-0.026556	10.7939	4.27855	7.65958	0.696477	0.910174	0.688377	1.4073	1.77238
415	2020	L	L71	0	24	27	2.50212e+07	2.68383e+06	22337402	2.08659e+07	105670	170187	5.4008e+06	456326	794704	3.57373e+06	1.72922e+07	1079579904	1603038720	3031297792	394607392	551147072	1285315328	370780256	2.74177e+06	0.00237062	2.0714e+06	3621792		-983486	-984030	-859552	441839	1.44467e+06	-588010	1.03047e+06	246944	1.80715e+06	-0.006852	0.6925	0.00986936	5.39735	6.35027	7.63631	0.462213	0.458858	0.440934	0.902367	1.1018
417	2008	F	F52	1	12	12	334075	202146	131928	215350	32970	46394.6	1302.7	1809.23	2313.97	212973	2377.61	236436432	196053536	473640352	33632412	99063784	196521136	61394928	504374	0.271389	490454	480178		23270.8	24183.4	18888.5	21927.4	65575.9	-20830.9	33918.1	-10826.9	122361	0.086972	0.5462	-0.0324085	23.8696	19.7413	22.362	0.849266	0.56007	0.77302	8.84025	3.66433
417	2009	F	F52	1	13	13	369384	234972	134412	238483	11320	44718.5	1184.5	2121.3	1497.24	234724	3758.58	281774624	310037696	642711680	52272388	148476608	298656352	72604328	588541	0.168226	572093	554450		38588.4	39758.6	28870.5	31665.1	67931.3	-16555.6	16594.9	-34780.9	147652	0.113062	0.551	-0.0941591	15.9419	11.9125	14.3792	0.597015	0.440071	0.573507	4.5919	13.077
417	2010	F	F52	1	14	14	447353	306148	141205	282261	2250	55958	1057.31	2288.65	931.735	277580	4681.6	304525248	361555040	728766080	59853136	162743184	358049344	79639696	706170	0.199865		661836		47539.4	47903.8	36713.3	50863	84666.4	-8857.82	63467.2	-12341.4	206448	0.11458	0.5663	-0.0275877	25.2901	20.6741	23.2674	1.24059	0.872356	1.16501	10.7482	6.44051
417	2011	F	F52	1	15	15	617161	464999	152162	349053	250	69960.7	1932.35	1576.57	-981.501	335607	13445.9	446531200	464317504	1020928256	93020736	222273600	514919328	110962024	855148	0.210966	829335	797979		75994.9	78146.6	58444.6	86823.7	82530.3	-3083.9	147350	67903.2	349716	0.140037	0.5119	0.110025	22.2396	7.72779	15.0371	1.15622	0.762021	1.06759	9.64359	6.04434
417	2012	F	F52	1	16	16	666444	461647	204797	359687	250	71660.3	4894	1847.3	-2439.21	343280	16407.1	537206272	534742176	1202051840	109703208	256537616	597479936	135106128	910550	0.0647869	881174	851408	0	60297.4	63683.4	45918.2	115819	66553.2	-58156	4021.16	-4376.04	352059	0.091175	0.487	-0.00656625	12.7658	11.6503	15.5304	0.872468	0.664056	0.859389	9.04018	40.1821
417	2013	F	F52	1	17	17	751771	487458	264313	406633		73831.3	6520	2621.34	-3021.74	383937	22696.1	594847616	612270144	1342883072	123436056	273348704	657770240	146161856	991001	0.088354	959885	932937	0	61008.3	64244.5	47426.9	144624	37539.7	-55160.9	-15849	1772.16	377826	0.082462	0.475	0.00235731	10.1565	7.01603	10.0238	0.512186	0.395033	0.504287	7.00748	3.60728
417	2014	F	F52	1	18	18	794972	484072	310900	423463		78398.8	6546	4212.27	-4159.37	400846	22617.6	636800384	684623040	1483225088	137550960	280073184	729183360	151573264	997217	0.0062732		939328	0	58948.9	62659.8	44614.5	159586	45019.5	-59694.3	-32947.9	-18273	352103	0.072075	0.4833	-0.0229858	9.53747	7.35311	9.79334	0.45644	0.368819	0.451221	12.0495	3.87297
417	2015	F	F52	1	19	19	829493	445623	383870	440316		82653.1	8422	4669.47	-2838.94	416315	24001.1	711896192	844349632	1761345024	173924080	334243744	794108736	201101840	976477	-0.0207981		932581	0	44942.5	48424.3	33252.6	164560	45019.5	-59694.3	-32947.9	-10455	271890	0.052639	0.5432	-0.0126041	17.8651	16.7235	19.3689	0.799266	0.661997	0.803787	17.7044	15.225
417	2016	F	F52	1	20	20	922556	512362	410194	509016	2700	82190.5	33984	5919	-86.8227	457786	51229.8	765073408	951702272	1921058432	204595616	382791264	863219328	218264496	973584	-0.00296306	941614	926703		47727.7	51046.5	36197.6	176356	65694.7	-49921.7	30137.7	14364.8	306407	0.054966	0.562	0.0155706	20.0995	15.2155	20.68	0.684461	0.564816	0.688103	22.8609
417	2017	F	F52	1	21	21	1.00963e+06	558026	451607	577854	15000	96038.8	35391.7	7588.01	1386.2	524740	53114.2	936680704	1110879232	2290539776	258519616	458527424	1062789632	245763488	1.03899e+06	0.0671818	1.00592e+06	1.00165e+06		43025.9	43792.2	29592.1	178676	63412.5	-19422.2	46239.9	2249.62	343160	0.044101	0.5938	0.00222815	18.9382	13.5504	18.1049	0.704118	0.554386	0.694627	10.4349	14.9799
417	2018	F	F52	1	22	22	1.05117e+06	376902	445911	605255	16000	111288	26851.2	8593.91	431.327	570258	480908	1017387968	1280882176	2613703680	309862048	508108896	1158460544	291788032	1.06819e+06	0.0281067	1.02833e+06	1.02642e+06		44932.9	44965.6	31378.3	180913	-39352	-23610.3	9557.94	-41978.9	304498	0.041471	0.6013	-0.0399355	19.3969	11.0119	19.1486	0.552454	0.445322	0.545574	9.05176	5.42289
417	2019	F	F52	1	23	23	1.08204e+06	506429	575613	608912	21031.8	102637	37463.5	8677.75	3078.63	546373	62538.9	1051350208	1396499200	2806573312	387878912	520647392	1374271360	358934528	1.09086e+06	-0.00419745	1.04639e+06	1.05526e+06		39916.6	39665.1	24712.3	189476	-39352	-23610.3	-53404.3	9557.94	244265	0.037514	0.569	0.00883324	13.1976	5.99773	11.6298	0.387681	0.293197	0.376792	5.97785
417	2020	F	F52	1	24	24	1.11261e+06	605699	506913	628149	62385.3	90953.9	34127.8	8556.17	3745.73	575940	52208.9	1079579904	1603038720	3031297792	394607392	551147072	1285315328	370780256	632974	-0.00505949	586842	613966		28351.4	28388.8	18926.8	192876	27317.4	8486.05	59680.2	23876.7	310624	0.026748	0.5837	0.0214601	15.7477	13.1147	26.1723	0.35675	0.55769	0.426619
419	2008	F	F52	1	12	12	230800	68665.3	162135	140633	23300	28577.4	30000	694.938	2144.31	107813	32819.8	236436432	196053536	473640352	33632412	99063784	196521136	61394928	181053	0.134558	173185	174975	0	6277.54	6525.08	4851.17	24598.7	17772.9	-37140.1	-11468.5	7898.68	33933	0.038206	0.5415	0.034223	38.6665	44.4986	39.1256	1.47485	1.31288	1.39831	11.1616
419	2009	F	F52	1	13	13	286206	93879.7	192326	205448	48000	28703	14500	1462.45	3520.57	188128	17319.8	281774624	310037696	642711680	52272388	148476608	298656352	72604328	240283	0.327146	229590	234713		7850.96	8416.44	5388.69	25590.2	45648.3	-45535.5	17719.7	17606.8	51053	0.046177	0.5413	0.0615181	41.9671	41.3205	42.7649	1.12448	0.993715	1.08607	11.455	68.3472
419	2010	F	F52	1	14	14	318736	118311	200426	229161	52400	41959.2	31500	4738.17	5088.88	194841	34319.8	304525248	361555040	728766080	59853136	162743184	358049344	79639696	325574	0.368606	313530	315897	0.1368	14052.3	14927.1	10348.1	31453.6	32742.5	-29654.6	8954.02	5866.18	59969	0.063588	0.5342	0.0184045	61.3614	34.0903	50.2383	1.37611	1.01544	1.22252	7.24358	12.3597
419	2011	F	F52	1	15	15	356947	161783	195164	190026	14000	37743	11700	2724.88	3354.8	175506	14519.8	446531200	464317504	1020928256	93020736	222273600	514919328	110962024	372787	0.143472	360466	360211	0.2694	29205.3	29629.1	21581	51262.6	28789.6	-2411.17	31641.8	5263.33	91491.6	0.096315	0.5493	0.0147454	32.191	25.0469	29.6152	1.013	0.829538	0.957712	10.1738	12.2018
419	2012	F	F52	1	16	16	370739	185759	184980	196814	30100	40513.4		2528.73	424.558	193994	2819.81	537206272	534742176	1202051840	109703208	256537616	597479936	135106128	387019	0.0399873	376779	371389	0.727	20732.2	21458.3	15536.9	56279.2	39127	-22307.2	2066.87	-14753	97425.1	0.058845	0.5263	-0.0397934	11.7754	18.2681	11.6926	0.675851	0.654951	0.682	8.82696
419	2013	F	F52	1	17	17	381494	198444	183051	198475	22000	40764.8		1450.08	396.612	195655	2819.81	594847616	612270144	1342883072	123436056	273348704	657770240	146161856	426394	0.101449	410290	417635	1.0831	18753.9	20670.4	14529.8	64484.6	30122.3	2504.94	5708.53	-26918.7	109536	0.055937	0.5268	-0.0705612	16.0588	18.1578	16.1029	0.638122	0.581115	0.621686	6.37678
419	2014	F	F52	1	18	18	377962	201923	176040	184374	10000	49378.4		971.32	-630.766	178414	5960.11	636800384	684623040	1483225088	137550960	280073184	729183360	151573264	429532	0.00979264	413437	420193	0	18344.2	19649.9	13786.1	71910.1	17837.2	-1337.12	335.129	-16165	103857	0.04995	0.5277	-0.0427688	20.1649	21.7401	20.2569	0.680368	0.63602	0.668223	9.72672
419	2015	F	F52	1	19	19	384299	203324	180975	187169	23200	42686.8		1098.12	-1040.96	180835	6334.42	711896192	844349632	1761345024	173924080	334243744	794108736	201101840	416471	-0.0277937		411484	0	14251.8	15982.8	11077.9	75471.1	17837.2	-1337.12	335.129	6859.11	105210	0.03894	0.5216	0.0178484	34.6982	31.666	33.7025	1.09976	1.03637	1.09919	26.8177
419	2016	F	F52	1	20	20	397759	196949	200810	188991	19200	38591.8		1288.45	-472.595	182201	6790.26	765073408	951702272	1921058432	204595616	382791264	863219328	218264496	377395	-0.0870062	361773	374564	0.4195	15155.1	16008.1	11641.4	84839.1	8884.55	-2151.66	1645.76	-5087.13	108218	0.039837	0.5323	-0.0127895	38.7157	28.8078	38.9074	1.01422	1.04632	1.04618	28.1828
419	2017	F	F52	1	21	21	415641	224418	191223	195630	20000	41197.6		1255.83	455.032	188485	7144.59	936680704	1110879232	2290539776	258519616	458527424	1062789632	245763488	392363	0.0476517	369501	390135	0.1001	19205.3	19296.1	14750.2	90380.5	25787.9	-22968.9	-1221.86	-4040.89	107135	0.048322	0.5403	-0.00972207	37.9622	31.5291	38.6859	1.14479	1.05733	1.13884	49.7417
419	2018	F	F52	1	22	22	492750	276468	298404	194346	16000	40237.6		1033.4	-139.387	226396	266354	1017387968	1280882176	2613703680	309862048	508108896	1158460544	291788032	376461	-0.0258804	356428	373131		22059.1	22136.3	16830.7	103996	-7086.6	-9274.68	-527.654	-4710.92	112250	0.048398	0.5361	-0.00956046	20.6743	15.6687	18.9274	0.753953	0.713575	0.749604	11.8253
419	2019	F	F52	1	23	23	510194	234012	276182	191002	22000	34540.2		1070.39	-122.87	161956	29046.5	1051350208	1396499200	2806573312	387878912	520647392	1374271360	358934528	345566	-0.00379869	323297	343096	0.1576	24952.8	25736.9	20002.1	111775	-7086.6	-9274.68	-16888.9	-527.654	93079.1	0.05144	0.5304	-0.00103422	16.7622	14.4535	16.7481	0.716021	0.723827	0.733517		12.2459
419	2020	F	F52	1	24	24	533235	255032	278203	185856	20000	28264.7	10000	1087.88	61.7484	144939	40917.4	1079579904	1603038720	3031297792	394607392	551147072	1285315328	370780256	214296	-0.00470865	195983	218949	0.14	25296.8	25840.3	20665.7	128713	6856.73	8715.54	22306.4	6734.17	113146	0.050017	0.533	0.0126289	11.1966	22.4499	12.713	0.61523	1.04967	0.700039
420	2008	C	C28	1	12	20	234967	57399.5	177567	138220	64996	30142.1	22271.4	6015.66	6294.16	113902	24317.3	236436432	196053536	473640352	33632412	99063784	196521136	61394928	178450	-0.192001		223803	0	-45288.1	-42467.6	-37712.9	-20418.2	13526.7	-11807.1	-5623.76	-7316.17	9769.7	-0.143159	0.2492	-0.0311371	35.0821		66.0626	1.19375	1.39883	1.19379	30.5053
420	2009	C	C28	1	13	21	273079	85091.4	187987	173987	76703	33440.5	16822	9987.32	5566.62	154429	19557.9	281774624	310037696	642711680	52272388	148476608	298656352	72604328	184510	0.0302226	178589	186744	0	-2182.7	4618.75	991.437	-15549.2	7036.36	-7134.91	6887.25	7006.77	16876.4	0.038477	0.2437	0.0256584				0.707974	0.785967	0.736593	9.3399	2.98448
420	2010	C	C28	1	14	22	291626	106103	185523	200283	68768	39363	35728	9050.69	7384.93	162046	38236.2	304525248	361555040	728766080	59853136	162743184	358049344	79639696	233397	0.264955	226074	242093	0	-8692.46	-7581.29	-8669.88	-23447.7	16762.5	-3177.73	14748	1366.37	31624.5	-0.003148	0.3235	0.00468536	235.019		78.0904	1.26284	1.10296	1.18195	33.1146
420	2011	C	C28	1	15	23	303594	105801	197793	243447	100748	39390.6	31728	10830.1	11421.1	206702	36745.6	446531200	464317504	1020928256	93020736	222273600	514919328	110962024	231714	-0.00720925	223077	269369	0	-37597.1	-36320.8	-30977	-52845.1	525.329	-14814.5	495.026	14995	32119.5	-0.090526	0.2718	0.0493916		42.0734		1.40025	1.18937	1.31105	19.4967	30.0884
420	2012	C	C28	1	16	24	345054	151871	193183	284812	87438	46742.8	51528	10109.9	12566.5	228149	56662.3	537206272	534742176	1202051840	109703208	256537616	597479936	135106128	154959	-0.331249	144564	180972	0	-24946.3	111.927	851.465	-51852.9	6041.07	-18280.8	5148.79	17486.6	53270.8	0.034226	0.2621	0.0506778				0.607265	0.916712	0.698693	267.855	7.67502
420	2013	C	C28	1	17	25	399861	123451	276410	382676	109944	59587.4	81405	9783.74	14320.9	295080	87595.9	594847616	612270144	1342883072	123436056	273348704	657770240	146161856	139498	-0.099772	135902	176602	0	-37104.1	-36190.2	-43057.7	-91206.5	-14002.7	-42517.1	6245.94	63143.5	53112.3	-0.065891	0.2716	0.157914	167.48			0.920264	0.988419	0.934163	23.6056	5.80721
420	2014	C	C28	1	18	26	330859	102833	228026	228989	65346	37419.8	46500	9346.26	10588.3	178940	50049.3	636800384	684623040	1483225088	137550960	280073184	729183360	151573264	103701	-0.256614	100454	126666	0	-6930.28	-62.615	-175.631	-89168.7	-6104.84	-31208.2	-3022.14	34267.5	42692.1	0.0247	0.5842	0.103571		2.5599		0.897525	0.907407	0.907766
420	2015	C	C28	1	19	27	265013	100047	164966	167687	71000	24337.7		9153.29	6087.18	153400	14286.6	711896192	844349632	1761345024	173924080	334243744	794108736	201101840	103623	-0.00075354		108763	0	-4708.6	-28.2746	250.439	-88203.2	-6104.84	-31208.2	-3022.14	9550.69	17400.7	0.02134	0.5842	0.0360385				4.61606	5.78181	5.32444
420	2016	C	C28	1	20	28	462070	182780	279290	192764	85000	34457.7		11881	3477.31	175253	17510.8	765073408	951702272	1921058432	204595616	382791264	863219328	218264496	139452	0.345763	117598	137935		2108.03	2520.34	2314.43	-84952.7	-11470.5	-100711	63846.8	176026	84427.2	0.017305	0.5356	0.38095	2303.42	3695.88	115.11	5.56697	4.94853	5.14746		27.7656
420	2017	C	C28	1	21	29	618013	141698	476315	340021	137340	90779.6	16447.5	13478.8	7506.91	320522	19499	936680704	1110879232	2290539776	258519616	458527424	1062789632	245763488	219782	0.576043	175598	211587		9110.99	9098.6	8542.14	-76393.3	3166.42	-146222	-53215.1	90038.4	37779.2	0.028079	0.5216	0.14569	338.04	58.4677	139.194	5.61032	3.91799	4.88279		308.318
420	2018	C	C28	1	22	30	714026	291927	291928	422098	172636	72295.4	9750	25438.5	13250.1	176396	537630	1017387968	1280882176	2613703680	309862048	508108896	1158460544	291788032	256240	0.165882	219208	242433		14026.5	13922.5	14078	-63151.9	7493.34	-31195.7	40336.7	17538.8	58973	0.042642	0.4891	0.0245633	65.0586	138.604	89.6468	2.52859	2.3996	2.44002	175.51	233.293
420	2019	C	C28	1	23	31	847843	216616	631227	545921	206515	77082.4	52490.3	36934.5	22181.5	468789	77131.2	1051350208	1396499200	2806573312	387878912	520647392	1374271360	358934528	269057	-0.000709334	239386	259602		9717.1	9450.65	9994.83	-54060.7	7493.34	-31195.7	16603.6	40336.7	96167.2	0.040128	0.558	0.0475756	41.4354	66.9474	38.2412	2.27649	2.14389	2.18998	32.9377	176.598
420	2020	C	C28	1	24	32	868828	237101	631728	557613	218143	83028.7	48250	43657.7	29653.9	498168	59444.5	1079579904	1603038720	3031297792	394607392	551147072	1285315328	370780256	249971	-0.00122819	239989	278070		-27735.7	-28003.2	-23192.4	-77389.5	10198.8	-18659.9	-20431.8	-11538.1	88560.4	-0.001347	0.4853	-0.01328	41.4063	50.9189	42.0218	1.53815	1.73397	1.58744	55.2289	496.993
421	2008	D	D45	1	12	16	297583	139116	158467	198860	81828.9	20844.3	10608.8	8298.85	4071.62	156095	42764.5	236436432	196053536	473640352	33632412	99063784	196521136	61394928	175937	-0.0397181	169724	192609	0	-16607.7	9330.53	6050.22	12506.4	34620	-11391.3	2374.02	-21133.1	34361.7	0.049237	0.4371	-0.0710159	24.5622	46.7953	23.8517	1.47612	1.68348	1.5431	26.426	24.6257
421	2009	D	D45	1	13	17	268983	147833	121150	171046	71500	14718.1	11213.1	8685.09	2958.84	135497	35548.4	281774624	310037696	642711680	52272388	148476608	298656352	72604328	156535	-0.110281	150137	161654	0	-4955.48	10224.1	7363.98	17782.3	33563.5	-14798.3	5804.9	-12955.4	46069.9	0.045761	0.4365	-0.0481644	28.5406	32.4181	29.0847	0.98147	1.00525	0.966192	4.98778	4.64515
421	2010	D	D45	1	14	18	297809	165374	132435	189544	61545.8	12008	16138.2	6745.04	2094.8	131967	57576.2	304525248	361555040	728766080	59853136	162743184	358049344	79639696	174291	0.113433	168534	181344		-7293.79	8568.21	4150.46	23627	44769	-16343.1	14585.4	-13861.2	59230.8	0.037237	0.4316	-0.0465441	35.9613		85.6421	1.69175	1.87474	1.77844	7.89006	10.0161
421	2011	D	D45	1	15	19	292354	174173	118181	181584	57200	16164.8	8124.82	5115.49	2180.87	138627	42956.3	446531200	464317504	1020928256	93020736	222273600	514919328	110962024	153523	-0.119153		180553		-26054	12109	9846.61	31509.8	15807.9	-9949.45	2964.4	-2934.48	47593.7	0.047795	0.4306	-0.0100374	59.3984		45.3418	1.41448	1.65578	1.39916	5.50673	6.77238
421	2012	D	D45	1	16	20	259058	162363	96695.2	141518	39700	6597.85		5260.63	1964.47	115936	25581.9	537206272	534742176	1202051840	109703208	256537616	597479936	135106128	175933	0.145967		205180	0	-23524.2	14474.4	11018.4	38627.1	37030.2	-13602.5	-2880.97	-26229.4	44370.2	0.058718	0.4316	-0.101249	15.6794	12.7091	10.6204	1.00564	0.76947	0.927477	9.76658
421	2013	D	D45	1	17	21	241293	147759	93534.1	115565	22700	10361.5	2000	5647.36	547.577	92655.9	22909	594847616	612270144	1342883072	123436056	273348704	657770240	146161856	166571	-0.0532121		187926	0	-19613.9	13292.8	9703.69	43400.7	19079.9	-5713.62	-8834.85	-22187.5	34182.2	0.054692	0.432	-0.0919524	14.6822	15.3936	15.2492	0.919526	1.27808	1.02769	4.36872	2.65899
421	2014	D	D45	1	18	22	230897	129079	101817	89498.9	2450	11255	890.735	18647.8	590.54	71833.9	17664.9	636800384	684623040	1483225088	137550960	280073184	729183360	151573264	157158	-0.0565091	151777	186138	0	-15267.5	23615.3	16803.4	57384.9	29204.3	1393.27	4713.76	-25899.5	37480.8	0.101926	0.4367	-0.112169	27.3992	21.8503	24.2368	1.59615	1.79398	1.82061	13.9347	9.37845
421	2015	D	D45	1	19	23	668276	269694	398583	317121	69450	16728.9	551.344	18216.8	4178.46	301668	15452.7	711896192	844349632	1761345024	173924080	334243744	794108736	201101840	398406	-0.00776962		397937	1.2816	8987.74	45232.1	36046.7	113322	29204.3	1393.27	4713.76	65071.2	81216.7	0.10923	0.6258	0.0973716	31.2848	11.3387	22.3469	3.34497	1.26514	2.48891	18.0004	5.82954
421	2016	D	D45	1	20	24	704231	312128	392102	346393	114000	12462	4652.31	21181.3	2758.38	333215	13178.1	765073408	951702272	1921058432	204595616	382791264	863219328	218264496	388766	-0.0258578	364712	377037		19103.7	38609.4	28902.8	124412	-13706.2	-19550.5	-13654.3	19597.5	65735.4	0.059703	0.62	0.0278282	12.01	11.3226	12.7274	1.08126	1.10802	1.09827		7.1276
421	2017	D	D45	1	21	25	1.09201e+06	536723	555287	749835	185450	23523	17774.7	38687.1	2719.5	687424	62410.9	936680704	1110879232	2290539776	258519616	458527424	1062789632	245763488	360932	-0.0749055	337494	329521		34610.6	32381.1	24927.6	131403	312381	-162960	184594	35177.4	249820	0.038744	0.6094	0.0322135	16.6428	14.9002	17.5461	1.2329	1.22692	1.23184
421	2018	D	D45	1	22	26	1.14342e+06	255400	345889	797535	134458	38010.8	1349.68	30556.4	3245.27	631660	511764	1017387968	1280882176	2613703680	309862048	508108896	1158460544	291788032	350791	-0.0280957	319234	327441		33931.3	32686.4	24102.2	141377	-90664.4	-64291	60532.5	-169375	176177	0.032116	0.5898	-0.148129	12.3592	10.1098	12.5876	0.853579	0.768613	0.848424	0.986245	4.1045
421	2019	D	D45	1	23	27	1.21302e+06	731720	481295	855403	200351	34224.9	25.1618	30700.5	3567.65	770183	85220.1	1051350208	1396499200	2806573312	387878912	520647392	1374271360	358934528	359370	0.00903233	324754	346602		25348.7	23940.6	18240.1	147109	-90664.4	-64291	-94243.4	60532.5	81843.6	0.023502	0.5981	0.0499025	12.7587	41.5416	16.7724	0.876622	0.654494	0.835526	3.27207
421	2020	D	D45	1	24	28	1.0995e+06	554626	544871	714070	199485	50232.4	174100	38331.8	8172.18	428238	285832	1079579904	1603038720	3031297792	394607392	551147072	1285315328	370780256	683965	-0.00275394	657988	607372		85844.9	85375	59201.2	164128	-188329	-16947.1	37357.8	242718	118403	0.080692	0.5905	0.220753	12.8405	36.5579	13.0182	0.651731	0.687944	0.716198
422	2008	C	C26	1	12	15	1.13409e+06	318700	815394	817137	228966	127391	233000	7538.95	27778.3	580793	236344	236436432	196053536	473640352	33632412	99063784	196521136	61394928	713072	0.405078		682898		37027.6	38690.9	37923.3	96009.1	63037.6	-197815	-7615.99	127203	39110.1	0.065745	0.3645	0.112162	24.4313	12.2782	18.2171	2.78405	2.01515	2.43394	18.7685	8.94418
422	2009	C	C26	1	13	16	1.3516e+06	381776	969824	983703	273063	70871.9	315200	18707.2	34524	477477	506226	281774624	310037696	642711680	52272388	148476608	298656352	72604328	876062	0.228574		825374	0	51405.7	54398.6	44791.4	108251	76817.7	-112319	67153.1	102618	113750	0.07106	0.3398	0.0759237	17.7793	20.8093	34.9808	1.01695	0.915027	0.985387	11.5036	2.2134
422	2010	C	C26	1	14	17	1.87458e+06	722048	1.15253e+06	1.35901e+06	372164	116788	550150	62045.9	43164.6	662922	696090	304525248	361555040	728766080	59853136	162743184	358049344	79639696	1.1545e+06	0.317824		1.04508e+06	0	109886	115970	102733	157153	45764.3	-323630	39105.4	316382	156170	0.097689	0.2759	0.168775	24.3512	8.44888	15.9571	1.24503	1.17188	1.19778	14.1988	51.4528
422	2011	C	C26	1	15	18	2.67794e+06	1.11299e+06	1.56494e+06	1.97201e+06	731710	214917	613640	42318.5	61796.7	1.17122e+06	800794	446531200	464317504	1020928256	93020736	222273600	514919328	110962024	1.77649e+06	0.538755		1.63103e+06	0	145253	149422	126623	230002	197666	-552463	182217	537801	366648	0.091893	0.2928	0.200827	11.277	15.1444	12.9323	1.00349	0.90267	0.932284	25.3149	11.3255
422	2012	C	C26	1	16	19	2.9468e+06	918825	2.02798e+06	2.1687e+06	786854	266994	727940	57094.2	82698.8	1.25065e+06	918051	537206272	534742176	1202051840	109703208	256537616	597479936	135106128	1.93176e+06	0.0874058		1.78113e+06	0	150649	160402	147357	304653	402709	-529571	-193880	-66545.6	153808	0.085646	0.3334	-0.0225823	9.05204	9.35703	8.29842	0.645203	0.628511	0.599617	5.79865	5.65798
422	2013	C	C26	1	17	20	3.53549e+06	1.24005e+06	2.29544e+06	2.7891e+06	906948	354928	836490	75266.1	109350	1.6618e+06	1.1273e+06	594847616	612270144	1342883072	123436056	273348704	657770240	146161856	1.928e+06	-0.00370114	1.89057e+06	1.90895e+06	0	21543	31908.2	20044.9	296485	286174	-323272	119372	157284	286685	0.042781	0.2766	0.0444871	6.27432	11.7295	6.776	0.477895	0.608665	0.497448	2.2875	7.13808
422	2014	C	C26	1	18	21	3.73746e+06	1.21843e+06	2.51903e+06	2.98564e+06	821476	339510	626405	79059.6	140494	1.90126e+06	1.08437e+06	636800384	684623040	1483225088	137550960	280073184	729183360	151573264	1.81819e+06	-0.0569537	1.78401e+06	1.81842e+06	0	2380.89	10805.7	7899.6	298251	365793	-245140	21248.8	-98538.8	312283	0.040397	0.2882	-0.0263652	23.2027	21.8319	82.1766	0.241232	0.252883	0.231628	1.62522	1.30364
422	2015	C	C26	1	19	22	3.99793e+06	1.32976e+06	2.66818e+06	3.19109e+06	923309	407622	444730	48323.2	107638	2.24403e+06	947063	711896192	844349632	1761345024	173924080	334243744	794108736	201101840	1.83374e+06	0.00854955		1.8354e+06	0	342.934	9307.73	5430.83	300387	365793	-245140	21248.8	-271608	491450	0.027843	0.3422	-0.0679372	94.5649	163.395	200.992	0.410862	0.428226	0.416283	2.04221	1.93038
422	2016	C	C26	1	20	23	3.9773e+06	1.29595e+06	2.68135e+06	3.2967e+06	1.01659e+06	446457	345630	51681.7	93831.6	2.33858e+06	958122	765073408	951702272	1921058432	204595616	382791264	863219328	218264496	1.51819e+06	-0.172077	1.45775e+06	1.66311e+06		-142635	-133437	-140768	170927	245370	-99000.1	75690.8	-70570.8	569948	-0.012352	0.3833	-0.0177434	105.314	896.619	128.603	0.311899	0.321849	0.31052	1.1825	4.97824
422	2017	C	C26	1	21	24	3.25513e+06	817095	2.43803e+06	3.09836e+06	1.06136e+06	414012	66330	25636.9	105314	2.55696e+06	541397	936680704	1110879232	2290539776	258519616	458527424	1062789632	245763488	1.19554e+06	-0.212522	1.15077e+06	1.70545e+06		-494188	-511551	-514724	-344347	121595	-113269	-125200	-130530	392553	-0.114075	0.2489	-0.0400999		26.1865		0.397424	0.449497	0.428068	2.45901	1.35273
422	2018	C	C26	1	22	25	2.39274e+06	108569	194655	2.19808e+06	957322	220425	148974	15030.9	94273.9	578437	1.8143e+06	1017387968	1280882176	2613703680	309862048	508108896	1158460544	291788032	1.28123e+06	0.0716681	1.23189e+06	1.34428e+06		35580.7	35383.3	31395.6	-323673	225387	14421.1	-286439	-46685.5	297889	0.045458	0.2765	-0.0195113				0.232813	0.292209	0.253473	2.28906
422	2019	C	C26	1	23	26	2.31251e+06	607759	1.70476e+06	2.19817e+06	574485	221175	591132	13986.8	80040	1.41284e+06	785328	1051350208	1396499200	2806573312	387878912	520647392	1374271360	358934528	1.466e+06	-0.00058344	1.42767e+06	1.53972e+06		3043.27	13421.9	10615.4	-317009	225387	14421.1	-46703.8	-286439	266285	0.03925	0.3219	-0.123865	12.5833	177.908	5.41855	0.308346	0.301048	0.288121	23.8012	4.98458
422	2020	C	C26	1	24	27	2.20157e+06	660261	1.54131e+06	2.06721e+06	359238	198819	759568	28400.6	72665.8	1.18593e+06	881282	1079579904	1603038720	3031297792	394607392	551147072	1285315328	370780256	1.38047e+06	-0.00190815	1.33406e+06	1.40509e+06		11213.2	23769	21407.7	-305430	126071	-5024.88	77926.4	-43049	322627	0.041875	0.3705	-0.0195538	22.2449			0.161077	0.222378	0.168262	1.0477	4.10938
423	2008	C	C27	1	12	14	189318	116126	73191.5	44334.6	101.759	9639.65		11121.1	-1115.15	43464.6	870	236436432	196053536	473640352	33632412	99063784	196521136	61394928	168596	0.220503	167346	134661		34298.5	34130.5	29614	57468.6	29683.4	-6687.33	12033.7	-10962.4	53981.5	0.188094	0.3935	-0.0579049	61.4371	46.3172	54.9576	9.36538	7.52566	8.48986	53.8297
423	2009	C	C27	1	13	15	311673	244509	67163.5	65760.4		15939.2		12318.6	-1645.56	61290.8	4469.55	281774624	310037696	642711680	52272388	148476608	298656352	72604328	207911	0.233192	207219	161450		47081.8	47342.5	40706.1	82621.2	81270.6	-13442.1	127505	59676.9	197360	0.181951	0.3874	0.191473	30.4206	29.1892	29.6858	5.3434	5.63651	5.44083	30.3494	32.0324
423	2010	C	C27	1	14	16	359772	250157	109615	78034.5		19359		12921.3	-2085.98	71876.4	6158.16								246378	0.178778	245522	180673		69696.8	70104.6	59411.9	112406	63576.6	-125887	-83964.5	-21621.7	113310	0.202173	0.3742	-0.0600983	45.3087	27.0965	36.8818	8.87083	7.24787	7.9645	22.6938	44.6708
423	2011	C	C27	1	15	17	422635	328051	94584.2	75124.4		11197.6		5586.06	-2146.65	68512.9	6611.49								275885	0.11976	270392	178571	0	103054	103630	87026	169971	70973.1	-18649.2	36947	-15368.6	150257	0.258528	0.3301	-0.0363639	47.4346	25.9274	40.509	11.4384	10.0027	11.1304	44.3273	69.9118
423	2012	C	C27	1	16	18	532566	416934	115631	101445		17093.8		10367.5	-2150.05	93272.3	8172.67								305607	0.107736	304787	193908	0	123303	124460	105356	243810	85804.4	54528.3	118504	-21829	268760	0.255975	0.3293	-0.0409883	30.3015	19.5899	28.2019	9.55839	9.2354	9.52567	37.1551
423	2013	C	C27	1	17	19	597972	408253	189719	89544.1		8862.48		17992.9	-4776.04	79835.2	9708.9								401630	0.314204	401130	264406	0	141805	143705	121972	318317	87909.4	-119992	-77375.6	-45293.3	221385	0.245517	0.3391	-0.0757448	32.3422	21.9793	30.8476	11.1498	8.80258	10.2945	39.7118
423	2014	C	C27	1	18	20	745993	542665	203327	143231		23525.4		11654.6	-4036.77	135684	7546.2								400901	-0.00181608	399830	251856	0	159215	161333	137228	409090	65710.6	40123.5	63597.7	-42201.8	254982	0.233895	0.336	-0.0565714	18.2847	13.041	17.7046	5.5529	5.89038	5.58236	25.3695
423	2015	C	C27	1	19	21	860902	643302	217600	152600	8000	16801.1		30766.3	-1743.05	145501	7099.09	711896192	844349632	1761345024	173924080	334243744	794108736	201101840	544966	0.359354	544083	368127	0	192027	192719	163781	519271	65710.6	40123.5	63597.7	-46856.9	165856	0.237584	0.3477	-0.0544278	19.8788	12.907	18.518	6.80448	4.76236	6.06949	41.5142
423	2016	C	C27	1	20	22	994957	758283	236673	156344		36027.2		38629.1	-1650.35	149054	7289.63	765073408	951702272	1921058432	204595616	382791264	863219328	218264496	631714	0.159179	630496	426100	0	216305	219618	185514	652197	62457.3	-32952.1	-24393.6	-53914.3	141468	0.23481	0.3868	-0.0541876	19.3873	14.4954	19.162	5.82655	5.35252	5.77248	32.48
423	2017	C	C27	1	21	23	1.2376e+06	964034	273569	250452		82913.4		50472.6	1178.56	244148	6304.46								737234	0.167039	734492	509875		240970	240814	204399	797770	175739	-83398.1	31064.6	-61282.7	172532	0.216641	0.4582	-0.0495173	23.127	17.7255	22.432	6.79166	6.39845	6.59004	68.6931	74.6035
423	2018	C	C27	1	22	24	1.387e+06	1.13021e+06	1.1329e+06	254095		20960.7		90227.8	1566.37	1.07681e+06	310184								733832	-0.0046151	732006	508598		244056	244387	208661	947394	-111999	183656	-93030.7	-66254.7	213594	0.187217	0.5046	-0.0477685	19.7263	16.6233	19.7141	5.46915	5.9439	5.45469	22.9434
423	2019	C	C27	1	23	25	1.16537e+06	819420	345947	163061		28760.8		126301	3755.49	157410	5651.55								295862	0.00152373	294356	356874		-51305.9	-50520.9	-44538.5	839194	-111999	183656	-21374.8	-93030.7	192214	-0.036737	0.5006	-0.0798295	14.8726	19.8958	16.5938	4.22894	6.00591	4.47538	30.755
423	2020	C	C27	1	24	26	1.095e+06	777313	317690	117301		19163.1		46902.8	-1355.32	104170	13131								340944	-0.00661137	339242	333841		15208.1	16565.1	4096.89	821927	80083.4	-96952.3	-47354.5	-30486.4	145230	0.013202	0.5167	-0.0278414				5.68998	9.61451	7.99901		19.4779
425	2008	C	C35	1	12	15	363823	246766	117058	232056	49500	75740.3		41920.4	1282.23	231144	911.432	236436432	196053536	473640352	33632412	99063784	196521136	61394928	335421	0.0269076	301428	341267		12749.8	13530.2	10184.8	17240.2	15534.5	-2577.29	7172.05	-5785.15	45805.7	0.044239	0.53222	-0.015901	433.07		1068.01	3.26253	3.05004	3.08829	39.7159	79.747
425	2009	C	C35	1	13	16	1.50722e+06	1.1197e+06	387522	1.06639e+06	133427	225508	7000	182751	3119.54	1.05678e+06	9612.28	281774624	310037696	642711680	52272388	148476608	298656352	72604328	2.06991e+06	0.302716	1.82962e+06	1.87022e+06		200498	207494	171227	160385	318014	-21695.9	201062	-94960.2	503291	0.222825	0.66267	-0.0630036	148.892		149.363	4.52099	5.15893	4.71586	97.6172	78.1928
425	2010	C	C35	1	14	17	2.48011e+06	2.05678e+06	423329	1.27454e+06	122558	358075	19000	389710	-385.621	1.25547e+06	19066	304525248	361555040	728766080	59853136	162743184	358049344	79639696	2.52139e+06	0.218117		2.19311e+06		331475	339629	291840	411579	47573.9	-78517.2	406364	439099	909655	0.168466	0.7302	0.177048	18.9318	16.2795	14.5767	1.56608	1.52977	1.28322	10.1934	34.325
425	2011	C	C35	1	15	18	3.47135e+06	2.78877e+06	682584	1.95587e+06	370992	436199	21900	977163	7865.86	1.63219e+06	323672	446531200	464317504	1020928256	93020736	222273600	514919328	110962024	3.29711e+06	0.280311	3.12569e+06	2.90736e+06		389849	394815	337860	611473	-202976	-310965	-79703.2	435161	836764	0.133149	0.6563	0.125358	19.5716	14.0208	16.6086	2.26533	1.46876	1.92715	120.061
425	2012	C	C35	1	16	19	4.53589e+06	3.59749e+06	938406	2.78359e+06	610253	626359	219098	1.77397e+06	30870.5	2.1137e+06	669892	537206272	534742176	1202051840	109703208	256537616	597479936	135106128	3.21324e+06	-0.0254351	3.03569e+06	2.96258e+06	0	250990	281940	246578	799718	-347339	-282713	-138522	489950	698242	0.078042	0.6355	0.108016	8.21783	9.37201	8.95412	0.842094	0.868921	0.888834
425	2013	C	C35	1	17	20	4.90967e+06	3.83713e+06	1.07254e+06	2.93846e+06	436820	772134	321776	2.07924e+06	67756.3	1.95911e+06	979351	594847616	612270144	1342883072	123436056	273348704	657770240	146161856	2.69947e+06	-0.161232	2.63072e+06	2.53951e+06	0	161024	177024	154800	911171	-38306.1	-216776	-37951.3	220666	660550	0.048384	0.6215	0.044945	8.84238	11.6918	9.94968	0.678546	0.823035	0.70866
425	2014	C	C35	1	18	21	4.88505e+06	3.65393e+06	1.23112e+06	2.84116e+06	330126	730332	304835	2.00345e+06	61051.8	1.9763e+06	864853	636800384	684623040	1483225088	137550960	280073184	729183360	151573264	2.33063e+06	-0.17138	2.24189e+06	2.28919e+06	0	45126.6	54327.4	40692.2	928438	73766.8	-87104.2	-201071	-183561	515810	0.023245	0.5649	-0.0375759	8.90132	8.06337	9.13135	0.510441	0.500509	0.505576		18.3656
425	2015	C	C35	1	19	22	4.27079e+06	3.27792e+06	992874	2.21038e+06	453296	495960	134942	1.80292e+06	105841	1.92543e+06	284950	711896192	844349632	1761345024	173924080	334243744	794108736	201101840	1.66578e+06	-0.285264	1.60192e+06	1.76623e+06	0	-14225.2	4625.07	-6268.15	911357	73766.8	-87104.2	-201071	167030	499950	0.012761	0.5381	0.0391099	88.7882			1.55022	1.92927	1.71187	48.9785
425	2016	C	C35	1	20	23	4.39771e+06	3.0492e+06	1.3485e+06	2.34955e+06	441746	557599	96992.1	1.54141e+06	-5483.21	1.95293e+06	396622	765073408	951702272	1921058432	204595616	382791264	863219328	218264496	1.68912e+06	0.0117065	1.59154e+06	1.69711e+06		11915.6	23989.2	21659.1	929562	224534	-134003	18613.5	-70128.5	493648	0.012183	0.5442	-0.0159466		580.093	66.575	1.49274	1.78755	1.60906	230.791	22.118
425	2017	C	C35	1	21	24	4.977e+06	3.61794e+06	1.35906e+06	2.57142e+06	258309	689004	180556	1.4486e+06	31847.4	2.09047e+06	480951	936680704	1110879232	2290539776	258519616	458527424	1062789632	245763488	2.91311e+06	0.724629	2.7962e+06	2.83231e+06		114007	115417	102876	1.01025e+06	315341	-130241	100677	-80038.7	694046	0.026511	0.5244	-0.0160817	131.684	35.3825	70.009	1.68854	1.18881	1.46931	12.7025	10.3094
425	2018	C	C35	1	22	25	6.12499e+06	3.01331e+06	3.03405e+06	3.09094e+06	348689	879243	82524.2	1.80551e+06	-1827.16	4.56552e+06	1.55947e+06	1017387968	1280882176	2613703680	309862048	508108896	1158460544	291788032	4.441e+06	0.524488	4.26318e+06	4.27844e+06		210947	221483	205565	1.16065e+06	513559	-283686	68238	356322	1.12953e+06	0.039815	0.5771	0.0581752	26.566	13.0393	20.226	0.938177	0.633599	0.805797	8.66685	9.46023
425	2019	C	C35	1	23	26	7.72917e+06	6.04218e+06	1.68698e+06	4.36455e+06	304355	1.33905e+06	276296	2.6087e+06	-1459.11	3.69024e+06	674310	1051350208	1396499200	2806573312	387878912	520647392	1374271360	358934528	5.9176e+06	0.00249969	5.71488e+06	5.62086e+06		408315	410228	364538	1.4461e+06	513559	-283686	300279	68238	1.57769e+06	0.058733	0.5989	0.00882864	16.7675	8.14389	13.3094	0.776135	0.597596	0.717401	10.4174	80.8209
425	2020	C	C35	1	24	27	9.17972e+06	7.01269e+06	2.16703e+06	5.76265e+06	231426	1.72357e+06	364460	2.578e+06	83613.4	5.08324e+06	679408	1079579904	1603038720	3031297792	394607392	551147072	1285315328	370780256	7.39681e+06	-0.00039785	6.91359e+06	7.10076e+06		427485	429591	374568	1.72681e+06	278919	-101893	215080	41125.4	1.70213e+06	0.051011	0.5925	0.00448003	10.8521	15.9792	12.3386	0.668515	0.714295	0.675059	7.70311	81.4803
426	2008	B	B09	0	12	12	238096	37525.5	200570	116416	900	6779.27	63496	13766.8	10174.1	32253.1	84163.1	236436432	196053536	473640352	33632412	99063784	196521136	61394928	32481.9	-0.401005		50205.7	0	-16895.3	-13652.6	-13733.4	18842	2872.85	-49.3153	-289.768	-3113.3	4643.79	-0.01738	0.5196	-0.0130758	419.922	533.293	401.73	7.00597	6.82293	7.24568	28.1461	123.386
426	2009	B	B09	0	13	13	166587	50862.7	115724	47966.9	11490	6473.97	11500	13722.3	5089.37	36421.9	11545	281774624	310037696	642711680	52272388	148476608	298656352	72604328	32419.4	-0.001923		43294.1	0	7612.71	7902.11	7809.64	26716.8	3936.31	-1523.45	4568.16	2155.31	12212	0.064	0.5272	0.012938				6.53956	3.72206	6.47045	73.9397
426	2010	B	B09	0	14	14	162583	50656.1	111927	49101.1	9390	3840.83	9700	15161.3	3759.91	39356.1	9745	304525248	361555040	728766080	59853136	162743184	358049344	79639696	39780.5	0.227057	38927.3	47955.6		-7383.13	-4996.49	-5138.61	21642.6	6835.8	-1001.15	2089.31	-3745.34	11301.3	-0.010839	0.5483	-0.0230365	61.3205		58.1139	14.7717	7.04688	13.6275	121.66
426	2011	B	B09	0	15	15	314084	51369.8	262715	152899		12234.4	26789	2496.9	2846.7	100871	52028	446531200	464317504	1020928256	93020736	222273600	514919328	110962024	38195.7	-0.0398384	35709.4	47475.4	0	-7288.39	18839.6	18582.9	40382.5	10063.7	11950.2	15026	-6987.95	26327.2	0.086901	0.5222	-0.0222486				18.8422	10.4589	18.413	109.651
426	2012	B	B09	0	16	16	332556	37826.3	294729	162053	14600	27768.7	38500	2052.02	6292.65	99837.7	62215.6	537206272	534742176	1202051840	109703208	256537616	597479936	135106128	88450.3	1.31571	88400.1	72900	0	16150.3	15949.2	10585	45938.5	15049.4	-28005.1	-23492.3	-10536.5	2834.97	0.068772	0.5313	-0.0316834	26.1165	189.59	24.416	12.7061	6.88519	12.805	48.2249
426	2013	B	B09	0	17	17	425785	112365	313420	152735	27000	36305.5		3125.13	5677.88	130903	21832	594847616	612270144	1342883072	123436056	273348704	657770240	146161856	82690.4	-0.0651197	82559.9	75622.6	0	8642.72	8545.32	4996.69	46070.6	3316.34	-11684.5	78429.9	86798	81264.8	0.037436	0.6117	0.203854	44.1459	172.683	43.994	5.28302	6.91507	5.32688	31.0502	35.758
426	2014	B	B09	0	18	18	393294	57030.9	336263	117773	47000	29268.4	10500	5433.79	2848.48	85902.9	31869.9	636800384	684623040	1483225088	137550960	280073184	729183360	151573264	115939	0.402081	115864	113529	0	16391.9	16508.8	15868.8	58000.9	-19454.6	-9612.76	-76041.2	-46973.8	9729.41	0.047123	0.6137	-0.119437	82.9108	9.13173	26.4513	5.01	4.56776	4.68267	124.921
426	2015	B	B09	0	19	19	407425	58349.3	349075	137392	47000	22714.8	30000	11645.9	4338.03	88033.1	49359.4	711896192	844349632	1761345024	173924080	334243744	794108736	201101840	82971.3	-0.284352	82896.3	86363	0	-2558.27	-2606.19	-2484.95	52600.9	-19454.6	-9612.76	-76041.2	24402.4	9513.6	0.003675	0.6288	0.0598943	52.9137	266.567	159.608	7.20831	9.21227	7.20797
426	2016	B	B09	0	20	20	976278	158469	817809	489592	57500	77576.8	250000	117.002	5352.14	197586	292005	765073408	951702272	1921058432	204595616	382791264	863219328	218264496	86571	0.0433839	86312.7	71646.3		14964.8	15000.7	8920.23	56861.7	19638	-56240.3	98442.8	135045	118144	0.029405	0.7068	0.138327				10.4609	30.0887	12.858		203.191
426	2017	B	B09	0	21	21	933136	92115	841021	395601	54750	48924.8	170000	175.73	18180.1	185387	210215	936680704	1110879232	2290539776	258519616	458527424	1062789632	245763488	211144	1.43897	209965	134847		76721	75607.8	55355.8	109357	116692	-73511.4	-60649.9	-103830	53749.2	0.098224	0.6572	-0.11127	173.858	41.8379	83.5555	17.9143	11.774	13.8113	78.9722	19.4232
426	2018	B	B09	0	22	22	893350	512102	511195	382154	54500	78239.6	148415	8894.02	16515.4	70759.1	822591	1017387968	1280882176	2613703680	309862048	508108896	1158460544	291788032	243900	0.155136	242684	231350		13748.3	13098	-17064	88574.6	44260.6	-11595.4	-15884.8	-75002.1	7003.77	0.032381	0.6586	-0.083956	33.0456	38.5179	31.5599	8.66358	10.8299	8.29818	15.676	143.129
426	2019	B	B09	0	23	23	926939	77854.8	849084	389452	54601.9	65807.9	50492.6	7147.1	16470.7	293655	95797.2	1051350208	1396499200	2806573312	387878912	520647392	1374271360	358934528	87366.1	0.00076175	86948.9	98345.4		18339.2	13501.8	10220.2	96524.4	44260.6	-11595.4	16780.4	-15884.8	22757.8	0.032851	0.6527	-0.0171368				4.79574	17.5159	5.35648	10.1928	24.4294
426	2020	B	B09	0	24	24	931534	76306.5	855227	415904	54294	70462.2	33661.5	5600.8	15770.2	220125	195779	1079579904	1603038720	3031297792	394607392	551147072	1285315328	370780256	94021.3	-0.00803649	93095	106792		-14130	-20010	-18386.7	77955.7	41739.7	-24037.6	-8559.02	-26261.2	13399.7	-0.004647	0.6014	-0.0281913	94.5544		189.217	11.0611	73.7007	13.0679	21.8335
428	2008	H	H61	1	12	12	313565	96067.6	217498	184908	70200	6336.13	33784.4	7984.93	6638.24	130853	54054.7	236436432	196053536	473640352	33632412	99063784	196521136	61394928	90137	0.47325	90063.5	84208.1	0	5875.67	14698.3	13262.1	33710.3	25570.7	-70282.8	-1283.6	43428.5	21375.5	0.075991	0.6252	0.138499	34.2094	77.131	34.3941	9.74993	7.17761	8.79491	17.6959	52.8882
428	2009	H	H61	1	13	13	391228	99478.4	291750	245678	61000	9378.75	80620	6553.17	9438.9	134792	110886	281774624	310037696	642711680	52272388	148476608	298656352	72604328	127056	0.283358	126814	118478		8488.67	17778.5	15317.1	32230.9	57989.9	-92331.6	-88.9099	34252.8	22501.4	0.077235	0.5153	0.087552	30.7742	24.7518	26.4147	4.52787	4.64592	4.46915	15.9608	39.9517
428	2010	H	H61	1	14	14	455985	114607	341378	300608	30900	8216.25	130500	3931.49	10085.2	139750	160858	304525248	361555040	728766080	59853136	162743184	358049344	79639696	137366	0.0811495	136974	125788		11652.2	17177.5	14349.8	44662.1	43102	-69427.7	-81.0103	26244.7	36529.4	0.06182	0.5224	0.057556	41.1812	81.8899	47.9523	5.00546	5.53876	4.75317	10.967	43.322
428	2011	H	H61	1	15	15	551686	139202	412485	378407	45500	32750.9	139749	6488.84	11129.2	211063	167344	446531200	464317504	1020928256	93020736	222273600	514919328	110962024	156502	0.139307	155800	144471	0	17637	17161.4	13349.5	56151	50012.7	-89786.1	13367.8	53141.3	35985.4	0.054185	0.5055	0.0963252	37.024	58.3088	36.1761	3.86766	3.19462	3.53631	12.3263	74.9602
428	2012	H	H61	1	16	16	671199	132948	538251	491227	56500	91435.9	164293	8466.21	11168.8	309365	181863	537206272	534742176	1202051840	109703208	256537616	597479936	135106128	164513	0.00631503	163948	153073	0	11477	17456.8	11642.4	68641.8	40232.1	-80326.5	-13125.7	26968.6	24707.6	0.045263	0.5071	0.0401797	24.773	33.8748	24.4746	2.1131	2.07534	2.13685	6.61244	50.5929
428	2013	H	H61	1	17	17	804044	267990	536054	614041	114000	68837.7	140598	7631.34	10800.3	429886	184155	594847616	612270144	1342883072	123436056	273348704	657770240	146161856	178099	0.082586	178047	159436	0	18719.1	18987.4	11133.2	76255.7	21415.8	-73081	-1598.93	50066.2	23302.6	0.0395	0.5038	0.062268	28.467	34.4387	28.5522	2.01459	1.84893	1.95544	8.23782	5.72661
428	2014	H	H61	1	18	18	923077	305635	617443	741277	132400	80473.1	198776	7905.04	12743.5	440530	300748	636800384	684623040	1483225088	137550960	280073184	729183360	151573264	151437	-0.149701	141670	162874	0	-11440.9	-9063.56	-9596.58	64904.2	11565.1	-77960.4	6937.36	73332.7	30591.4	0.003638	0.495	0.0794437	41.3278	241.995		2.58346	3.29277	3.36298	21.4847	17.6678
428	2015	H	H61	1	19	19	952343	346840	605503	611521	69000	70903.7	115166	10103	13450.3	418169	193352	711896192	844349632	1761345024	173924080	334243744	794108736	201101840	119459	-0.211163	119276	141997	0	1475.15	614.865	-3499.23	65339.7	11565.1	-77960.4	6937.36	53840.6	73425.4	0.014257	0.6874	0.0565348				3.86909	5.57588	4.36345	50.6633	209.311
428	2016	H	H61	1	20	20	890883	313442	577441	593841	149700	55538.4	126537	4913.75	27664.5	440059	153783	765073408	951702272	1921058432	204595616	382791264	863219328	218264496	100378	-0.159735	100036	142030		-41811.1	-42712.5	-43780.6	36484.8	10285.2	-29000.3	-27059.5	-8344.47	47125.2	-0.017005	0.7243	-0.00936652				6.6274	8.66767	6.82364	43.1978	881.516
428	2017	H	H61	1	21	21	902757	310338	592419	611153	176158	38988.9	94746	4408.92	27505.6	460256	150898	936680704	1110879232	2290539776	258519616	458527424	1062789632	245763488	106309	0.0590947	105091	187891		6234.58	5910.8	-7069.54	47242.1	18658.7	21395.8	30393.6	-9660.85	80404	0.036658	0.6445	-0.0107015				6.46614	7.09662	6.46421	63.1058
428	2018	H	H61	1	22	22	719645	253260	245418	474227	134946	26145.4	140567	4056.63	26113	182679	536965	1017387968	1280882176	2613703680	309862048	508108896	1158460544	291788032	95813	-0.0987352	95216.8	143348		-47230.4	-70263.1	-69828.9	-1028.72	39121.1	-11259.2	-40018.1	-69270.7	33139.3	-0.055165	0.6548	-0.0962568				3.73797	3.94077	3.65731	21.2974	28.598
428	2019	H	H61	1	23	23	656765	172960	483805	411142	153210	24812.5	42468.2	3418.35	23882.9	330794	80348.4	1051350208	1396499200	2806573312	387878912	520647392	1374271360	358934528	111055	-0.00535926	109887	141599		696.533	695.389	205.38	3598.5	39121.1	-11259.2	-12156.2	-40018.1	15179.3	0.034849	0.6479	-0.0609321				3.49876	3.73146	3.60215	24.4436	28.9344
428	2020	H	H61	1	24	24	612258	138329	473928	428361	185994	20261.5	25980.2	2220.75	20438.8	376738	51623.6	1079579904	1603038720	3031297792	394607392	551147072	1285315328	370780256	51537.8	-0.00702797	51323	116112		-59108.7	-59907.9	-59592.1	-47817.1	-6129.16	6137.38	-7324.28	-7332.5	9682.53	-0.062976	0.6061	-0.0119762	1389.13			2.56898	10.6853	2.99461	7.29271
429	2010	G	G54	1	12	13	1.05265e+06	50422.2	1.00222e+06	572649	50000	12122.3	357596	1804.35	16193	123167	449482	304525248	361555040	728766080	59853136	162743184	358049344	79639696	100222	0.069739	99379.7	83614.9	0	50758.6	49440.4	43833.2	90449.4	59029.4	-99801.1	4012.63	44785.8	25888.1	0.067517	0.4586	0.0425459	19.9498	12.5629	18.9435	8.02402	7.56429	7.90293	33.2646	10.7009
429	2011	G	G54	1	13	14	1.18024e+06	131035	1.04921e+06	704667	89147	13522.9	330976	1772.61	23191.4	181743	522924	446531200	464317504	1020928256	93020736	222273600	514919328	110962024	107804	0.0756553	106880	104865	0	37554.5	24630.5	22387.3	96855.3	62030.8	-84073.8	76011.8	98056.8	101900	0.042634	0.4664	0.0830819	13.9669	20.496	16.8465	6.1086	6.14787	6.10557	10.3714	10.3068
429	2012	G	G54	1	14	15	1.31546e+06	95817.3	1.21964e+06	804210	33000	73764.8	336608	2205.71	30437.8	276244	527966	537206272	534742176	1202051840	109703208	256537616	597479936	135106128	110572	0.0256707	108612	118306	0	26163.2	23338.4	20118.7	106829	62117.6	-84953.1	-22051.4	803.266	79848.5	0.043003	0.4771	0.000610637	17.7444	13.7828	17.9545	3.68491	3.70047	3.6197	6.40406	6.06612
429	2013	G	G54	1	15	16	1.26945e+06	105678	1.16377e+06	764173	0	31779.8	499376	2789.84	42940.3	152352	611821	594847616	612270144	1342883072	123436056	273348704	657770240	146161856	132751	0.200584	130518	158511	0	21798.9	7147.59	10005	110415	75745.2	-12974.1	17798.3	-44996.3	97646.9	0.038588	0.4812	-0.0354456	19.2454	35.8696	24.8012	3.50173	3.12565	3.37561	6.23322	6.90591
429	2014	G	G54	1	16	17	1.25135e+06	65526.4	1.18582e+06	664249	15000	15079.9	439384	2362.2	40197.3	112548	551701	636800384	684623040	1483225088	137550960	280073184	729183360	151573264	145505	0.0960816	143138	146249	0	41253	41199	35885	134075	96724.2	-8370.82	-41466.8	-129792	56180	0.064535	0.4853	-0.103722	36.4382	8.64974	20.4315	2.74623	2.81977	2.71852	4.81303	4.11733
429	2015	G	G54	1	17	18	1.21078e+06	105404	1.10537e+06	597936		15421.7	408176	4814.73	34200.4	172905	425031	711896192	844349632	1761345024	173924080	334243744	794108736	201101840	154550	0.0621582		143080	0	62009.5	64241.6	53943	165768	96724.2	-8370.82	-41466.8	-111125	98673.8	0.079895	0.4912	-0.0917797	20.7038	17.1564	20.5382	5.10604	5.19594	4.98862	7.68119	7.71819
429	2016	G	G54	1	18	19	1.60724e+06	267237	1.34001e+06	722893		29941.4	540278	4068.12	34085.4	154566	568327	765073408	951702272	1921058432	204595616	382791264	863219328	218264496	282505	0.0630013	276770	185213		141445	148656	117236	292056	192426	-174625	140365	122616	260328	0.129437	0.6846	0.0762896	13.0039	11.6203	12.0511	4.5388	4.55853	4.46021	7.03587	6.37833
429	2017	G	G54	1	19	20	1.65233e+06	247568	1.40476e+06	706920		26693.4	474417	9264.26	24730.7	206238	500682	936680704	1110879232	2290539776	258519616	458527424	1062789632	245763488	308906	0.0934517	303838	170043		183689	189599	171022	355011	219499	-74408.5	-24023.7	-169259	236304	0.131237	0.6881	-0.102436	13.4292	11.9351	11.6515	5.57292	5.55248	4.99928	8.18173	8.20253
429	2018	G	G54	1	20	21	1.62959e+06	958670	1.00463e+06	624961		20377.9	298304	9107.7	21259.3	223413	1.40618e+06	1017387968	1280882176	2613703680	309862048	508108896	1158460544	291788032	321869	0.0419671	317434	169138	0	210252	209772	190334	393861	198855	-38287.1	-91075.1	-195070	212452	0.140354	0.6915	-0.119705	9.74359	10.5446	9.38524	5.39444	5.60658	5.3354	7.59171	12.5111
429	2019	G	G54	1	21	22	1.76745e+06	298094	1.46936e+06	742395		29065.8	464042	12534.4	21370.5	182758	559637	1051350208	1396499200	2806573312	387878912	520647392	1374271360	358934528	305794	0.00239512	301224	178588		180124	178843	144959	387743	198855	-38287.1	69339.6	-91075.1	281792	0.117516	0.7036	-0.051529	9.97432	11.6229	9.90529	5.89821	6.44472	5.91034	9.90849	9.15644
429	2020	G	G54	1	22	23	1.97486e+06	308642	1.66622e+06	951626	20019.2	36977.3	497744	16890.8	21618.2	259566	692061	1079579904	1603038720	3031297792	394607392	551147072	1285315328	370780256	379035	-0.00713193	372237	210985		186469	185579	136439	372568	263619	-51237.4	-20680	-233234	284740	0.110605	0.6982	-0.118102	9.75027		14.5333	4.62202	16.7292	5.58052	7.10761	24.8287
430	2008	N	N78	1	12	16	31724.3	1114.78	30609.5	34786.6	13146.6	505.014		101.096	2146.45	28193.5	6593.13	236436432	196053536	473640352	33632412	99063784	196521136	61394928	8732.73	-0.465995		15349.9	0	-6580.38	-3216.95	-3397.9	-31091.2	1303.5	-1051.84	-189.241	-440.896	114.492	-0.031255	0.5995	-0.0138978	888.321			10.3963	44.244	11.0395	45.5273	45.2195
430	2009	N	N78	1	13	17	31373.7	3007.52	28366.2	34505.2	9804.69	735.703		76.462	1971.22	32842.8	1662.39	281774624	310037696	642711680	52272388	148476608	298656352	72604328	9055.54	0.0369646	9036.53	13895.3	0	-4839.02	-4629.1	-4734.4	-35282.8	2838.22	-2286.21	2190.36	1638.35	2304.86	-0.084534	0.5022	0.0522204				13.3505	36.5349	13.6042	89.4409	147.856
430	2010	N	N78	1	14	18	25507.5	6293.33	19214.1	26462.8	9200	415.533		46.0458	1605.22	26462.8	1643.13	304525248	361555040	728766080	59853136	162743184	358049344	79639696	9515.96	0.0508441	9514.93	9495.55		-25.5353	2097.18	1866.46	-32038.5	3077.65	1957.01	2980.41	-2054.25	5285.26	0.129705	0.4552	-0.0805352				18.1266	40.1904	17.6904	57.8342
430	2011	N	N78	1	15	19	44796.8	7859.04	36937.8	16861.7	6800	384.18	3900	77.242	1028.4	12811.7	4050	446531200	464317504	1020928256	93020736	222273600	514919328	110962024	55705	0.46753	55439.3	43444.8	0	12279.9	12229.5	8956.53	-16343.5	13465.7	-2345.7	148.767	-10971.3	6262.85	0.376633	0.6126	-0.244912	26.7544		29.7121	5.68083	69.8341	5.71835	70.0648
430	2012	N	N78	1	16	20	51300.7	8379.15	42921.5	13089.3	6485	449.626		50.3177	694.343	12830	259.25	537206272	534742176	1202051840	109703208	256537616	597479936	135106128	68250	0.225204	68232.1	54919.1	0	13330.9	13669.5	10130.1	-6223.73	12440.8	-9281.21	-1205.8	-4365.39	6522.41	0.298681	0.5906	-0.0850943	32.9556		31.0341	5.29878	13.2895	4.87997	21.92
430	2013	N	N78	1	17	21	60277.2	7992.65	52284.6	16919.7	3100	578.975	9450	167.383	674.454	7076.18	9843.48	594847616	612270144	1342883072	123436056	273348704	657770240	146161856	50032	-0.26693	50011	42651.2	0	7380.76	7521.15	5241.38	-1003.13	8505.66	-9779.11	1794.64	3068.09	6851.69	0.146679	0.5948	0.0508996	30.4363		33.4647	4.51755	10.4434	4.3997	24.7832
430	2014	N	N78	1	18	22	68474.5	7688.52	60786	18633.1	4000	1411.61	7055	105.905	743.747	11059.2	7573.96	636800384	684623040	1483225088	137550960	280073184	729183360	151573264	48400.9	-0.0326001	48327	39747	0	8653.97	8433.87	6004.23	5047.83	10934.6	-11661.7	-1029.17	-302.087	5757.52	0.142229	0.5409	-0.00441167	44.6848		38.0384	4.6812	13.2443	4.97554	27.5357
430	2015	N	N78	1	19	23	87279.9	13761.6	73518.4	25990.2	6000	4440.75	6110	449.851	823.381	19097.2	6893.01	711896192	844349632	1761345024	173924080	334243744	794108736	201101840	67488	0.394353	67443.7	51842.5	0	15803.5	15838.2	11433.7	16250.7	10934.6	-11661.7	-1029.17	433.816	11358.5	0.213366	0.5312	0.0049704	56.1066		53.769	6.96013	12.5368	6.64481	30.8083
430	2016	N	N78	1	20	24	204417	15761.9	188655	136484	38950	66575.3	7520	361.248	1624.81	117308	19176.2	765073408	951702272	1921058432	204595616	382791264	863219328	218264496	59218.3	-0.122535	59190.9	49911.5		9243.57	9210.91	6044.17	21992.3	13247.5	-48972.4	581.828	36306.8	11965.3	0.074037	0.5348	0.177612	35.3562	477.361	33.3419	5.98999	11.1235	5.78696	19.3363
430	2017	N	N78	1	21	25	233621	24842	208779	77499	10380	39965.1	1320	413.512	1755.96	59363.8	18135.2	936680704	1110879232	2290539776	258519616	458527424	1062789632	245763488	54965	-0.0718252	54953.2	53695		8838.77	7852.54	6602.45	24883.3	12232.7	-51292	6399.97	45459.2	18350.3	0.043702	0.5812	0.194585	65.609	93.3916	57.5214	6.69644	14.3288	6.95076	29.9342	1762.31
430	2018	N	N78	1	22	26	249598	157940	158612	90986	7400	15367.2	39300	66.4442	415.273	20134.3	229464	1017387968	1280882176	2613703680	309862048	508108896	1158460544	291788032	46839.4	-0.147832	46798.7	43879.8		3917.61	3479.89	2498.6	27501.8	15583	-20682.8	6289.39	32753.6	11896.5	0.015934	0.5717	0.131225	52.1163		85.1997	6.26026	15.208	6.40742	28.1291
430	2019	N	N78	1	23	27	266803	22295.2	244507	106474	6700	15421.2	49491.7	141.518	416.904	29676.3	76797.8	1051350208	1396499200	2806573312	387878912	520647392	1374271360	358934528	42525.9	-0.00602132	42445.2	40479.6		3145.75	2663.47	1135.88	28607.3	15583	-20682.8	1189.55	6289.39	13086.1	0.011727	0.5606	0.0235732	109.524		87.1515	5.84245	12.607	5.87125	18.5487
430	2020	N	N78	1	24	28	279561	13930.3	265631	128353	6306.72	12151.8	72185.8	136.001	396.534	28838.5	99514.4	1079579904	1603038720	3031297792	394607392	551147072	1285315328	370780256	16919.7	-0.00798965	16904.4	29864.9		-10414.5	-10597.3	-9219.99	18713	-2162.12	-30385.5	-9226.24	23321.4	3791.71	-0.037517	0.5647	0.0834213	168.216			4.49312	43.786	5.00323	12.2617
488	2008	C	C22	1	8	15	2.62995e+06	972804	1.65715e+06	1.22777e+06	151695	264231	401925	175241	28713.7	819521	408251	236436432	196053536	473640352	33632412	99063784	196521136	61394928	1.55296e+06	0.0240592	1.54435e+06	1.42164e+06		129277	155534	125954	327719	193414	-150385	207375	166107	285342	0.081978	0.4281	0.0631596	21.0608	11.9736	16.6245	1.69231	1.55761	1.5877	19.3794	11.8773
488	2009	C	C22	1	9	16	2.82131e+06	1.05409e+06	1.76722e+06	1.3476e+06	310315	212286	508742	152899	31268.7	706482	641121	281774624	310037696	642711680	52272388	148476608	298656352	72604328	1.48846e+06	-0.0415313	1.47541e+06	1.39047e+06		98256.6	117292	95391.1	392859	163903	-213445	-32024.5	17763.1	289292	0.053991	0.4249	0.00629604	12.2294	714.68	21.1269	0.991879	1.33969	1.0783	7.96399
488	2011	C	C22	1	11	18	4.56308e+06	1.72362e+06	2.83947e+06	3.06431e+06	1.2087e+06	468559	514307	288644	43202.2	1.9919e+06	1.07241e+06	446531200	464317504	1020928256	93020736	222273600	514919328	110962024	1.77475e+06	0.0316435	1.75355e+06	1.74275e+06		37604.7	69899	58872.7	423778	-43746.3	-427517	46181.3	518505	352994	0.028882	0.4082	0.11363	12.6417	16.2879	12.7508	0.95652	0.975806	0.940214	19.3515	17.5003
488	2012	C	C22	1	12	19	4.77254e+06	1.90483e+06	2.86771e+06	3.338e+06	1.28764e+06	323978	393317	360296	109276	1.99889e+06	1.33911e+06	537206272	534742176	1202051840	109703208	256537616	597479936	135106128	1.97617e+06	0.113492	1.94184e+06	2.01902e+06	0	-41622.8	-1614	4668.63	414951	195687	-264612	2650.16	72319.6	445622	0.022251	0.4071	0.0151533	16.7072		31.7772	0.554217	0.517431	0.537954
488	2013	C	C22	1	13	20	4.75219e+06	1.69081e+06	3.06138e+06	3.28835e+06	981889	269517	372387	310264	93060.4	1.93139e+06	1.35696e+06	594847616	612270144	1342883072	123436056	273348704	657770240	146161856	2.03889e+06	0.0317387	2.01528e+06	2.00203e+06	0	40354.1	86629.2	69035.3	474164	112262	-191095	-161702	-83203.7	254773	0.03984	0.4343	-0.0175085	168.281	30.4446	57	0.397557	0.398898	0.394137	4.01478	6.99496
488	2014	C	C22	1	14	21	5.6822e+06	2.35702e+06	3.32519e+06	4.2474e+06	2.04703e+06	340837	437829	348941	122926	2.80957e+06	1.43783e+06	636800384	684623040	1483225088	137550960	280073184	729183360	151573264	1.91017e+06	-0.0631331	1.89984e+06	1.90115e+06	0	16603.9	56100.8	45330.9	466592	98540	-307327	24956.4	232835	547566	0.032265	0.3801	0.0409762	12.7911	30.3062	12.6386	0.433097	0.541332	0.451839	7.86587	3.49388
488	2015	C	C22	1	15	22	7.79617e+06	3.51639e+06	4.27978e+06	6.07028e+06	2.47555e+06	294234	516938	395129	162014	4.86341e+06	1.20686e+06	711896192	844349632	1761345024	173924080	334243744	794108736	201101840	2.01926e+06	0.0571136		1.91544e+06	0	223478	253710	210486	541605	98540	-307327	24956.4	1.40637e+06	898433	0.056859	0.4141	0.180392	30.7136	42.1455	30.0673	0.728876	0.781009	0.714711	14.129
488	2016	C	C22	1	16	23	8.22854e+06	3.57668e+06	4.65185e+06	5.97205e+06	2.78755e+06	372427	693560	397407	147837	4.67086e+06	1.30119e+06	765073408	951702272	1921058432	204595616	382791264	863219328	218264496	2.25669e+06	0.114862	2.27604e+06	2.05388e+06	0	209240	258317	202261	674597	215305	-366745	9175.36	162957	1.01099e+06	0.048322	0.4283	0.0198038	16.7715	10.4917	12.7522	0.812244	0.828028	0.792799
488	2017	C	C22	1	17	24	1.05625e+07	4.94177e+06	5.62074e+06	7.53509e+06	3.50966e+06	401394	764612	366587	211730	5.72486e+06	1.81023e+06	936680704	1110879232	2290539776	258519616	458527424	1062789632	245763488	2.94725e+06	0.286607	2.96141e+06	2.54208e+06		441847	453648	375896	886661	2376.6	-363085	82454.7	447714	1.44435e+06	0.066236	0.4499	0.0423871	11.6035	8.38749	10.0669	1.03998	0.935137	0.982418	10.9005
488	2018	C	C22	1	18	25	1.05319e+07	2.50487e+06	2.58717e+06	7.9447e+06	4.02279e+06	415023	779893	340449	274149	4.79675e+06	5.73512e+06	1017387968	1280882176	2613703680	309862048	508108896	1158460544	291788032	2.88758e+06	-0.0202459	2.82152e+06	2.62181e+06		290610	320632	256474	910742	1.22327e+06	-202555	-948743	-1.28532e+06	1.92928e+06	0.055584	0.4557	-0.122041	8.99441	10.8311	8.80501	1.14716	1.16717	1.1107	1422.6	6.66762
[truncated: 29,554 more rows]
[truncated: 112 more columns]
